# Supplementary material for: ANXA6 Contributes to Radioresistance by Promoting Autophagy via Inhibiting the PI3K/AKT/mTOR Signaling Pathway in Nasopharyngeal Carcinoma
Source: Front Cell Dev Biol. 2020 Apr 16;8:232. doi: 10.3389/fcell.2020.00232 (PMC7176914; doi:10.3389/fcell.2020.00232)
Supplement: Supplementary file 2 [file Table_1.xlsx]

## Sheet: Sheet1
	Supplementary Table S1 Clinical information of 185 patients
	Project		Radiosensitive group	Radioresistance group	P value
	Sex	Male	87	49	0.16
		Female	37	12
	Age		46	46	0.98
	Smoking		47	29	0.27
	Drinking		11	8	0.44
	Family history		23	13	0.695
	Tumor differentiation	+	4	8	0.01
		-	119	48
	T stage	T1	16	3	0.001
		T2	25	6
		T3	45	15
		T4	38	37
	Lymph node metastasis	N0	9	11	0.005
		N1	34	5
		N2	76	40
		N3	5	5
	Distant metastasis	Mx	4	2	0.577
		M0	116	55
		M1	4	4
