# Supplementary material for: ANXA6 Contributes to Radioresistance by Promoting Autophagy via Inhibiting the PI3K/AKT/mTOR Signaling Pathway in Nasopharyngeal Carcinoma
Source: Front Cell Dev Biol. 2020 Apr 16;8:232. doi: 10.3389/fcell.2020.00232 (PMC7176914; doi:10.3389/fcell.2020.00232)
Supplement: Supplementary file 3 [file Table_2.xlsx]

## Sheet: Quant
Supplementary Table S2 Differential protein expression in Tandem Mass Tag (TMT) Quantitative Proteomic Analysis
Protein accession	Protein description	Gene name	MW [kDa]	Score	Coverage [%]	Peptides	PSMs	Unique peptides	CNE1	CNE1R	Fold Change-CNE1R/CNE1	P value-CNE1R/CNE1	Regulated Type
P43358	Melanoma-associated antigen 4 OS=Homo sapiens OX=9606 GN=MAGEA4	MAGEA4	34.899	31.744	23	8	9	5	0.311	3.218	10.347	0.00117918	Up
Q04828	Aldo-keto reductase family 1 member C1 OS=Homo sapiens OX=9606 GN=AKR1C1	AKR1C1	36.788	24.494	24.5	7	14	4	0.336	2.627	7.818	0.00033747	Up
P46821	Microtubule-associated protein 1B OS=Homo sapiens OX=9606 GN=MAP1B	MAP1B	270.63	28.45	2.5	5	6	5	0.383	1.75	4.569	0.0063627	Up
Q2TB90	Putative hexokinase HKDC1 OS=Homo sapiens OX=9606 GN=HKDC1	HKDC1	102.54	6.922	2.9	3	3	3	0.537	2.219	4.132	0.00028203	Up
P11413	Glucose-6-phosphate 1-dehydrogenase OS=Homo sapiens OX=9606 GN=G6PD	G6PD	59.256	232.79	68.7	30	75	30	0.573	2.178	3.801	1e-32	Up
P05362	Intercellular adhesion molecule 1 OS=Homo sapiens OX=9606 GN=ICAM1	ICAM1	57.825	23.993	13.9	6	8	6	0.754	2.598	3.446	1.0352e-07	Up
Q13642	Four and a half LIM domains protein 1 OS=Homo sapiens OX=9606 GN=FHL1	FHL1	36.263	34.64	29.4	10	13	10	0.4	1.347	3.367	8.4157e-05	Up
P32004	Neural cell adhesion molecule L1 OS=Homo sapiens OX=9606 GN=L1CAM	L1CAM	140	54.076	10.5	12	13	12	0.411	1.32	3.212	3.2346e-09	Up
P26447	Protein S100-A4 OS=Homo sapiens OX=9606 GN=S100A4	S100A4	11.728	7.5486	27.7	4	6	4	0.421	1.324	3.145	0.0150035	Up
O00625	Pirin OS=Homo sapiens OX=9606 GN=PIR	PIR	32.113	13.981	17.6	5	10	5	0.611	1.912	3.129	2.6095e-10	Up
Q16881	Thioredoxin reductase 1, cytoplasmic OS=Homo sapiens OX=9606 GN=TXNRD1	TXNRD1	70.905	186.53	33.1	21	50	20	0.555	1.69	3.045	1.62448e-12	Up
O75368	SH3 domain-binding glutamic acid-rich-like protein OS=Homo sapiens OX=9606 GN=SH3BGRL	SH3BGRL	12.774	27.17	61.4	6	6	6	0.783	2.305	2.944	1.831e-05	Up
Q8N556	Actin filament-associated protein 1 OS=Homo sapiens OX=9606 GN=AFAP1	AFAP1	80.724	28.397	11.4	8	8	8	0.458	1.332	2.908	0.00154468	Up
P01891	HLA class I histocompatibility antigen, A-68 alpha chain OS=Homo sapiens OX=9606 GN=HLA-A	HLA-A	40.908	23.64	37.3	12	26	3	0.66	1.916	2.903	0.00033911	Up
Q9UPQ0	LIM and calponin homology domains-containing protein 1 OS=Homo sapiens OX=9606 GN=LIMCH1	LIMCH1	121.87	51.837	16.2	16	20	16	0.528	1.513	2.866	5.8093e-05	Up
Q16719	Kynureninase OS=Homo sapiens OX=9606 GN=KYNU	KYNU	52.351	82.162	26.2	13	20	13	0.343	0.941	2.743	0.00045586	Up
O15061	Synemin OS=Homo sapiens OX=9606 GN=SYNM	SYNM	172.77	4.783	1.6	2	2	2	0.658	1.797	2.731	0.0023822	Up
P05204	Non-histone chromosomal protein HMG-17 OS=Homo sapiens OX=9606 GN=HMGN2	HMGN2	9.3926	40.14	55.6	6	14	3	0.661	1.774	2.684	0.000182368	Up
Q96CP2	FLYWCH family member 2 OS=Homo sapiens OX=9606 GN=FLYWCH2	FLYWCH2	14.563	19.731	32.9	4	7	3	0.542	1.445	2.666	6.1997e-05	Up
Q96C24	Synaptotagmin-like protein 4 OS=Homo sapiens OX=9606 GN=SYTL4	SYTL4	76.023	2.1508	1.8	1	2	1	0.764	1.997	2.614	0.00116265	Up
Q9H098	Protein FAM107B OS=Homo sapiens OX=9606 GN=FAM107B	FAM107B	15.558	6.2269	11.5	2	2	2	0.598	1.529	2.557	0.0148783	Up
P15559	NAD(P)H dehydrogenase [quinone] 1 OS=Homo sapiens OX=9606 GN=NQO1	NQO1	30.867	60.679	42	12	19	12	0.475	1.21	2.547	2.7349e-08	Up
Q9Y617	Phosphoserine aminotransferase OS=Homo sapiens OX=9606 GN=PSAT1	PSAT1	40.422	128.13	50.5	17	47	17	0.802	2.03	2.531	1.62437e-12	Up
P16035	Metalloproteinase inhibitor 2 OS=Homo sapiens OX=9606 GN=TIMP2	TIMP2	24.399	15.176	21.4	4	6	4	0.518	1.305	2.519	0.00070034	Up
P16083	Ribosyldihydronicotinamide dehydrogenase [quinone] OS=Homo sapiens OX=9606 GN=NQO2	NQO2	25.918	49.054	26.8	6	8	6	0.612	1.487	2.43	5.8543e-05	Up
Q9P1F3	Costars family protein ABRACL OS=Homo sapiens OX=9606 GN=ABRACL	ABRACL	9.0564	21.158	27.2	3	5	3	0.748	1.809	2.418	0.049318	Up
Q86TC9	Myopalladin OS=Homo sapiens OX=9606 GN=MYPN	MYPN	145.26	58.198	13	15	16	14	0.546	1.316	2.41	6.6207e-07	Up
Q9Y5A7	NEDD8 ultimate buster 1 OS=Homo sapiens OX=9606 GN=NUB1	NUB1	70.537	32.639	15.1	7	8	7	0.693	1.664	2.401	0.0195154	Up
P28838	Cytosol aminopeptidase OS=Homo sapiens OX=9606 GN=LAP3	LAP3	56.166	167.43	54.7	24	38	24	0.711	1.655	2.328	1e-32	Up
Q9BWE0	Replication initiator 1 OS=Homo sapiens OX=9606 GN=REPIN1	REPIN1	63.574	51.549	31.2	13	15	13	0.739	1.708	2.311	3.1036e-10	Up
Q6ZW31	Rho GTPase-activating protein SYDE1 OS=Homo sapiens OX=9606 GN=SYDE1	SYDE1	79.792	11.216	4.5	3	4	3	0.579	1.32	2.28	0.031501	Up
P78330	Phosphoserine phosphatase OS=Homo sapiens OX=9606 GN=PSPH	PSPH	25.007	11.432	19.1	4	6	4	0.844	1.921	2.276	1.787e-06	Up
O15050	TPR and ankyrin repeat-containing protein 1 OS=Homo sapiens OX=9606 GN=TRANK1	TRANK1	336.22	10.548	1.6	5	6	5	0.684	1.549	2.265	0.0112351	Up
P09104	Gamma-enolase OS=Homo sapiens OX=9606 GN=ENO2	ENO2	47.268	68.43	32.9	10	23	7	0.723	1.621	2.242	2.7303e-07	Up
P48507	Glutamate--cysteine ligase regulatory subunit OS=Homo sapiens OX=9606 GN=GCLM	GCLM	30.727	49.281	31	7	11	7	0.719	1.587	2.207	4.8905e-11	Up
P43121	Cell surface glycoprotein MUC18 OS=Homo sapiens OX=9606 GN=MCAM	MCAM	71.607	17.306	9.3	6	7	6	0.773	1.691	2.188	5.4795e-07	Up
P00167	Cytochrome b5 OS=Homo sapiens OX=9606 GN=CYB5A	CYB5A	15.33	13.625	26.9	3	6	3	0.845	1.804	2.135	0.00057925	Up
O75874	Isocitrate dehydrogenase [NADP] cytoplasmic OS=Homo sapiens OX=9606 GN=IDH1	IDH1	46.659	222.12	50.2	22	59	22	0.663	1.383	2.086	1.62437e-12	Up
P23142	Fibulin-1 OS=Homo sapiens OX=9606 GN=FBLN1	FBLN1	77.213	12.443	7.3	5	6	5	0.682	1.421	2.084	0.0197183	Up
P30740	Leukocyte elastase inhibitor OS=Homo sapiens OX=9606 GN=SERPINB1	SERPINB1	42.741	116.31	44.3	19	39	19	0.478	0.988	2.067	4.3842e-11	Up
P40306	Proteasome subunit beta type-10 OS=Homo sapiens OX=9606 GN=PSMB10	PSMB10	28.936	40.61	19	5	5	5	0.832	1.714	2.06	0.021342	Up
P62306	Small nuclear ribonucleoprotein F OS=Homo sapiens OX=9606 GN=SNRPF	SNRPF	9.7251	2.9902	18.6	2	3	2	0.724	1.468	2.028	0.022805	Up
Q14914	Prostaglandin reductase 1 OS=Homo sapiens OX=9606 GN=PTGR1	PTGR1	35.869	63.781	31.3	8	19	8	0.894	1.802	2.016	3.07532e-14	Up
Q12797	Aspartyl/asparaginyl beta-hydroxylase OS=Homo sapiens OX=9606 GN=ASPH	ASPH	85.862	258.69	28.6	20	38	20	0.635	1.28	2.016	1e-32	Up
P14209	CD99 antigen OS=Homo sapiens OX=9606 GN=CD99	CD99	18.848	9.3641	15.1	2	5	2	0.594	1.196	2.013	0.00129929	Up
Q8TCD5	5'(3')-deoxyribonucleotidase, cytosolic type OS=Homo sapiens OX=9606 GN=NT5C	NT5C	23.382	9.5977	21.4	4	6	4	0.599	1.198	2	0.027521	Up
O15357	Phosphatidylinositol 3,4,5-trisphosphate 5-phosphatase 2 OS=Homo sapiens OX=9606 GN=INPPL1	INPPL1	138.6	40.538	11.8	13	16	13	0.789	1.578	2	7.6429e-09	Up
Q9Y5X2	Sorting nexin-8 OS=Homo sapiens OX=9606 GN=SNX8	SNX8	52.569	15.791	11.4	4	4	4	0.619	1.234	1.994	0.00078103	Up
P08069	Insulin-like growth factor 1 receptor OS=Homo sapiens OX=9606 GN=IGF1R	IGF1R	154.79	18.076	6.1	7	7	7	0.833	1.659	1.992	0.00021665	Up
P28065	Proteasome subunit beta type-9 OS=Homo sapiens OX=9606 GN=PSMB9	PSMB9	23.264	22.507	21	4	7	4	0.838	1.65	1.969	9.9687e-07	Up
P22830	Ferrochelatase, mitochondrial OS=Homo sapiens OX=9606 GN=FECH	FECH	47.862	17.693	11.3	5	5	5	0.751	1.467	1.953	0.0042816	Up
O00221	NF-kappa-B inhibitor epsilon OS=Homo sapiens OX=9606 GN=NFKBIE	NFKBIE	52.863	5.5796	5.2	2	3	2	0.729	1.421	1.949	0.02558	Up
P52209	6-phosphogluconate dehydrogenase, decarboxylating OS=Homo sapiens OX=9606 GN=PGD	PGD	53.139	176.37	44.1	23	46	23	0.851	1.655	1.945	1e-32	Up
Q9Y3C8	Ubiquitin-fold modifier-conjugating enzyme 1 OS=Homo sapiens OX=9606 GN=UFC1	UFC1	19.458	5.1035	10.2	2	3	2	0.804	1.554	1.933	0.019923	Up
O60701	UDP-glucose 6-dehydrogenase OS=Homo sapiens OX=9606 GN=UGDH	UGDH	55.023	104.91	38.1	15	27	15	0.745	1.422	1.909	5.55112e-15	Up
P28799	Granulins OS=Homo sapiens OX=9606 GN=GRN	GRN	63.544	62.67	22.3	9	16	9	0.827	1.575	1.904	6.0966e-10	Up
O14545	TRAF-type zinc finger domain-containing protein 1 OS=Homo sapiens OX=9606 GN=TRAFD1	TRAFD1	64.84	35.388	21.1	10	15	10	0.902	1.71	1.896	6.8842e-10	Up
Q16555	Dihydropyrimidinase-related protein 2 OS=Homo sapiens OX=9606 GN=DPYSL2	DPYSL2	62.293	84.117	28.1	12	24	10	0.767	1.453	1.894	8.31557e-13	Up
Q9P0L0	Vesicle-associated membrane protein-associated protein A OS=Homo sapiens OX=9606 GN=VAPA	VAPA	27.893	111.68	51.8	15	33	14	0.765	1.447	1.892	4.55191e-15	Up
Q8N392	Rho GTPase-activating protein 18 OS=Homo sapiens OX=9606 GN=ARHGAP18	ARHGAP18	74.976	46.585	20.1	10	11	10	0.858	1.622	1.89	0.0061562	Up
Q13620	Cullin-4B OS=Homo sapiens OX=9606 GN=CUL4B	CUL4B	103.98	75.45	24.1	24	35	12	0.696	1.315	1.889	2.6724e-09	Up
P48735	Isocitrate dehydrogenase [NADP], mitochondrial OS=Homo sapiens OX=9606 GN=IDH2	IDH2	50.909	55.736	27.4	11	16	11	0.7	1.316	1.88	1.4527e-10	Up
P15121	Aldose reductase OS=Homo sapiens OX=9606 GN=AKR1B1	AKR1B1	35.853	83.816	43.7	10	23	10	0.851	1.6	1.88	1e-32	Up
Q8IXQ4	GPALPP motifs-containing protein 1 OS=Homo sapiens OX=9606 GN=GPALPP1	GPALPP1	38.141	15.052	19.4	6	7	6	0.641	1.204	1.878	0.041244	Up
Q9Y6K5	2'-5'-oligoadenylate synthase 3 OS=Homo sapiens OX=9606 GN=OAS3	OAS3	121.17	77.93	19.4	20	23	20	0.781	1.458	1.867	3.25096e-12	Up
Q460N5	Poly [ADP-ribose] polymerase 14 OS=Homo sapiens OX=9606 GN=PARP14	PARP14	202.8	56.446	8.9	15	17	15	0.81	1.508	1.862	5.7771e-10	Up
Q9H3R2	Mucin-13 OS=Homo sapiens OX=9606 GN=MUC13	MUC13	54.603	30.374	13.9	5	6	5	0.281	0.523	1.861	0.03974	Up
P09913	Interferon-induced protein with tetratricopeptide repeats 2 OS=Homo sapiens OX=9606 GN=IFIT2	IFIT2	54.632	46.917	28.4	13	17	13	0.58	1.07	1.845	7.6862e-05	Up
Q8NFC6	Biorientation of chromosomes in cell division protein 1-like 1 OS=Homo sapiens OX=9606 GN=BOD1L1	BOD1L1	330.46	34.281	4.5	10	10	10	0.657	1.206	1.836	2.9132e-08	Up
P50502	Hsc70-interacting protein OS=Homo sapiens OX=9606 GN=ST13	ST13	41.331	65.556	30.9	10	30	10	0.72	1.315	1.826	1e-32	Up
Q04446	1,4-alpha-glucan-branching enzyme OS=Homo sapiens OX=9606 GN=GBE1	GBE1	80.473	25.318	10.4	7	9	7	0.847	1.546	1.825	0.00188337	Up
P35237	Serpin B6 OS=Homo sapiens OX=9606 GN=SERPINB6	SERPINB6	42.621	117.77	51.6	14	36	14	0.549	1	1.821	1e-32	Up
Q96EY8	Cob(I)yrinic acid a,c-diamide adenosyltransferase, mitochondrial OS=Homo sapiens OX=9606 GN=MMAB	MMAB	27.388	52.227	32.8	6	7	6	0.917	1.668	1.819	9.9774e-05	Up
Q9BT09	Protein canopy homolog 3 OS=Homo sapiens OX=9606 GN=CNPY3	CNPY3	30.748	32.57	23.7	6	7	6	0.609	1.106	1.816	0.022083	Up
O95340	Bifunctional 3'-phosphoadenosine 5'-phosphosulfate synthase 2 OS=Homo sapiens OX=9606 GN=PAPSS2	PAPSS2	69.5	81.37	26.1	16	25	15	0.806	1.462	1.814	6.7114e-10	Up
Q9BTT0	Acidic leucine-rich nuclear phosphoprotein 32 family member E OS=Homo sapiens OX=9606 GN=ANP32E	ANP32E	30.692	38.127	17.9	4	6	4	0.887	1.606	1.811	0.00074029	Up
Q6P1M3	Lethal(2) giant larvae protein homolog 2 OS=Homo sapiens OX=9606 GN=LLGL2	LLGL2	113.45	20.731	7.5	7	7	7	0.776	1.402	1.807	0.0095404	Up
Q92522	Histone H1x OS=Homo sapiens OX=9606 GN=H1FX	H1FX	22.487	37.497	35.7	8	11	8	0.762	1.373	1.802	6.8029e-07	Up
Q9H330	Transmembrane protein 245 OS=Homo sapiens OX=9606 GN=TMEM245	TMEM245	97.356	8.2488	2.4	2	3	2	0.65	1.169	1.798	0.0005437	Up
Q9UII4	E3 ISG15--protein ligase HERC5 OS=Homo sapiens OX=9606 GN=HERC5	HERC5	116.85	32.206	8.6	8	11	8	0.612	1.099	1.796	0.0055755	Up
O75911	Short-chain dehydrogenase/reductase 3 OS=Homo sapiens OX=9606 GN=DHRS3	DHRS3	33.548	8.0731	11.6	3	3	3	0.73	1.309	1.793	0.0131043	Up
Q14141	Septin-6 OS=Homo sapiens OX=9606 GN=SEPT6	SEPT6	49.716	39.397	25.6	9	18	3	0.714	1.268	1.776	7.8687e-05	Up
Q14676	Mediator of DNA damage checkpoint protein 1 OS=Homo sapiens OX=9606 GN=MDC1	MDC1	226.66	186.13	16.7	27	28	27	0.697	1.238	1.776	5.55112e-16	Up
P35080	Profilin-2 OS=Homo sapiens OX=9606 GN=PFN2	PFN2	15.046	47.606	45.7	7	15	7	0.895	1.581	1.766	1.77687e-05	Up
Q9ULE4	Protein FAM184B OS=Homo sapiens OX=9606 GN=FAM184B	FAM184B	121.04	2.2403	1.1	1	3	1	0.969	1.703	1.757	0.037384	Up
Q9H4A5	Golgi phosphoprotein 3-like OS=Homo sapiens OX=9606 GN=GOLPH3L	GOLPH3L	32.767	11.161	7.7	2	2	2	0.931	1.635	1.756	0.0080818	Up
O43175	D-3-phosphoglycerate dehydrogenase OS=Homo sapiens OX=9606 GN=PHGDH	PHGDH	56.65	131.77	37.1	17	41	17	0.978	1.713	1.752	1e-32	Up
Q53H82	Endoribonuclease LACTB2 OS=Homo sapiens OX=9606 GN=LACTB2	LACTB2	32.805	31.714	33.7	8	13	8	0.874	1.531	1.752	4.7044e-09	Up
P07339	Cathepsin D OS=Homo sapiens OX=9606 GN=CTSD	CTSD	44.552	95.486	33.5	10	27	10	0.771	1.348	1.748	1.42664e-13	Up
Q96AQ6	Pre-B-cell leukemia transcription factor-interacting protein 1 OS=Homo sapiens OX=9606 GN=PBXIP1	PBXIP1	80.642	64.101	20.5	11	13	11	0.886	1.548	1.747	2.7131e-06	Up
O14879	Interferon-induced protein with tetratricopeptide repeats 3 OS=Homo sapiens OX=9606 GN=IFIT3	IFIT3	55.984	95.01	26.7	13	22	13	0.631	1.1	1.743	2.6679e-09	Up
P30086	Phosphatidylethanolamine-binding protein 1 OS=Homo sapiens OX=9606 GN=PEBP1	PEBP1	21.057	154.73	62.6	11	31	11	0.84	1.458	1.736	8.32667e-14	Up
Q8N0X7	Spartin OS=Homo sapiens OX=9606 GN=SPART	SPART	72.832	40.892	12.5	7	8	7	0.738	1.281	1.736	0.0059966	Up
Q9BZQ8	Protein Niban OS=Homo sapiens OX=9606 GN=FAM129A	FAM129A	103.13	27.11	9.4	9	10	9	0.979	1.698	1.734	8.0034e-05	Up
P62328	Thymosin beta-4 OS=Homo sapiens OX=9606 GN=TMSB4X	TMSB4X	5.0526	13.184	54.5	3	9	3	1.094	1.896	1.733	0.030084	Up
P07205	Phosphoglycerate kinase 2 OS=Homo sapiens OX=9606 GN=PGK2	PGK2	44.796	3.253	15.3	6	23	2	0.801	1.388	1.733	0.0061042	Up
P17813	Endoglin OS=Homo sapiens OX=9606 GN=ENG	ENG	70.577	47.376	12.8	7	12	7	0.908	1.569	1.728	3.9077e-06	Up
P00558	Phosphoglycerate kinase 1 OS=Homo sapiens OX=9606 GN=PGK1	PGK1	44.614	323.31	78.7	33	149	29	0.802	1.384	1.726	1.62437e-12	Up
A0AV96	RNA-binding protein 47 OS=Homo sapiens OX=9606 GN=RBM47	RBM47	64.098	57.44	18	8	11	8	0.658	1.135	1.725	0.0006249	Up
Q13555	Calcium/calmodulin-dependent protein kinase type II subunit gamma OS=Homo sapiens OX=9606 GN=CAMK2G	CAMK2G	62.606	37.461	16.5	9	13	8	0.663	1.144	1.725	3.9366e-06	Up
P06703	Protein S100-A6 OS=Homo sapiens OX=9606 GN=S100A6	S100A6	10.18	15	34.4	5	12	5	0.611	1.051	1.72	0.00040377	Up
P29401	Transketolase OS=Homo sapiens OX=9606 GN=TKT	TKT	67.877	323.31	51.7	31	111	31	0.869	1.494	1.719	1e-32	Up
P30622	CAP-Gly domain-containing linker protein 1 OS=Homo sapiens OX=9606 GN=CLIP1	CLIP1	162.24	243.42	36.3	51	67	47	0.809	1.385	1.712	1e-32	Up
P04179	Superoxide dismutase [Mn], mitochondrial OS=Homo sapiens OX=9606 GN=SOD2	SOD2	24.75	34.55	29.7	6	14	6	0.905	1.548	1.71	6.8958e-11	Up
P61769	Beta-2-microglobulin OS=Homo sapiens OX=9606 GN=B2M	B2M	13.714	11.328	19.3	3	8	3	0.812	1.385	1.706	0.00060045	Up
P32322	Pyrroline-5-carboxylate reductase 1, mitochondrial OS=Homo sapiens OX=9606 GN=PYCR1	PYCR1	33.36	76.031	24.1	5	14	4	0.734	1.25	1.703	1.8358e-05	Up
Q99622	Protein C10 OS=Homo sapiens OX=9606 GN=C12orf57	C12orf57	13.178	36.421	31.7	3	5	3	0.826	1.402	1.697	1.58237e-05	Up
Q12913	Receptor-type tyrosine-protein phosphatase eta OS=Homo sapiens OX=9606 GN=PTPRJ	PTPRJ	145.94	7.1099	3.5	4	4	4	0.782	1.326	1.696	0.000160955	Up
Q9BVJ7	Dual specificity protein phosphatase 23 OS=Homo sapiens OX=9606 GN=DUSP23	DUSP23	16.588	13.301	25.3	3	3	3	0.827	1.399	1.692	0.0079987	Up
O14828	Secretory carrier-associated membrane protein 3 OS=Homo sapiens OX=9606 GN=SCAMP3	SCAMP3	38.287	84.516	35.7	10	13	10	0.781	1.315	1.684	9.3875e-08	Up
Q63HN8	E3 ubiquitin-protein ligase RNF213 OS=Homo sapiens OX=9606 GN=RNF213	RNF213	591.4	70.042	3.9	19	20	18	0.797	1.34	1.681	1.4465e-09	Up
P35611	Alpha-adducin OS=Homo sapiens OX=9606 GN=ADD1	ADD1	80.954	34.275	7.3	4	4	4	0.755	1.269	1.681	7.7529e-05	Up
P09038	Fibroblast growth factor 2 OS=Homo sapiens OX=9606 GN=FGF2	FGF2	30.77	6.0595	9	3	3	3	0.757	1.27	1.678	0.035403	Up
Q5T1C6	Acyl-coenzyme A thioesterase THEM4 OS=Homo sapiens OX=9606 GN=THEM4	THEM4	27.129	15.665	19.6	4	4	4	0.905	1.514	1.673	0.00192392	Up
P49773	Histidine triad nucleotide-binding protein 1 OS=Homo sapiens OX=9606 GN=HINT1	HINT1	13.802	52.667	40.5	7	14	7	0.754	1.261	1.672	7.7127e-07	Up
Q96C19	EF-hand domain-containing protein D2 OS=Homo sapiens OX=9606 GN=EFHD2	EFHD2	26.697	102.83	48.8	16	32	16	0.807	1.349	1.672	3.33067e-15	Up
P33897	ATP-binding cassette sub-family D member 1 OS=Homo sapiens OX=9606 GN=ABCD1	ABCD1	82.936	10.634	5.6	4	4	4	0.633	1.057	1.67	0.033339	Up
P41252	Isoleucine--tRNA ligase, cytoplasmic OS=Homo sapiens OX=9606 GN=IARS	IARS	144.5	229.82	30	35	62	35	0.836	1.393	1.666	1e-32	Up
Q53EZ4	Centrosomal protein of 55 kDa OS=Homo sapiens OX=9606 GN=CEP55	CEP55	54.178	22.519	16.8	8	8	8	0.763	1.27	1.664	0.000181307	Up
O76080	AN1-type zinc finger protein 5 OS=Homo sapiens OX=9606 GN=ZFAND5	ZFAND5	23.132	30.792	12.7	2	2	2	0.86	1.424	1.656	0.0050974	Up
P30043	Flavin reductase (NADPH) OS=Homo sapiens OX=9606 GN=BLVRB	BLVRB	22.119	45.343	50.5	7	14	7	0.768	1.27	1.654	2.0568e-05	Up
P26583	High mobility group protein B2 OS=Homo sapiens OX=9606 GN=HMGB2	HMGB2	24.033	41.723	45.5	12	29	10	0.828	1.368	1.652	1e-32	Up
P10636	Microtubule-associated protein tau OS=Homo sapiens OX=9606 GN=MAPT	MAPT	78.927	12.467	8.2	5	5	5	0.815	1.344	1.649	0.00162366	Up
P51991	Heterogeneous nuclear ribonucleoprotein A3 OS=Homo sapiens OX=9606 GN=HNRNPA3	HNRNPA3	39.594	323.31	43.7	21	48	19	0.893	1.47	1.646	1.44329e-15	Up
Q92575	UBX domain-containing protein 4 OS=Homo sapiens OX=9606 GN=UBXN4	UBXN4	56.777	15.381	11.6	7	8	7	0.811	1.335	1.646	0.00035941	Up
P55327	Tumor protein D52 OS=Homo sapiens OX=9606 GN=TPD52	TPD52	24.327	85.009	50.9	11	17	11	0.925	1.52	1.643	8.7829e-09	Up
Q12882	Dihydropyrimidine dehydrogenase [NADP(+)] OS=Homo sapiens OX=9606 GN=DPYD	DPYD	111.4	60.457	20	19	20	19	1.008	1.654	1.641	4.0835e-05	Up
P37837	Transaldolase OS=Homo sapiens OX=9606 GN=TALDO1	TALDO1	37.54	56.292	40.1	16	40	16	0.706	1.157	1.639	1.62437e-12	Up
Q9UII2	ATPase inhibitor, mitochondrial OS=Homo sapiens OX=9606 GN=ATPIF1	ATPIF1	12.249	14.662	26.4	6	10	6	0.797	1.303	1.635	0.00120212	Up
Q92688	Acidic leucine-rich nuclear phosphoprotein 32 family member B OS=Homo sapiens OX=9606 GN=ANP32B	ANP32B	28.787	14.03	22.3	6	23	5	0.865	1.413	1.634	4.62852e-13	Up
P54687	Branched-chain-amino-acid aminotransferase, cytosolic OS=Homo sapiens OX=9606 GN=BCAT1	BCAT1	42.966	49.897	13.2	5	7	5	1.315	2.149	1.634	0.03544	Up
Q03169	Tumor necrosis factor alpha-induced protein 2 OS=Homo sapiens OX=9606 GN=TNFAIP2	TNFAIP2	72.66	61.236	18.5	9	11	9	0.863	1.406	1.629	1.53145e-05	Up
P09417	Dihydropteridine reductase OS=Homo sapiens OX=9606 GN=QDPR	QDPR	25.789	14.895	21.3	3	4	3	0.819	1.331	1.625	0.00187999	Up
P07108	Acyl-CoA-binding protein OS=Homo sapiens OX=9606 GN=DBI	DBI	10.044	56.31	69	6	14	6	0.825	1.338	1.622	1.55419e-05	Up
P11177	Pyruvate dehydrogenase E1 component subunit beta, mitochondrial OS=Homo sapiens OX=9606 GN=PDHB	PDHB	39.233	87.092	30.4	10	23	10	0.918	1.486	1.619	7.0901e-10	Up
Q00013	55 kDa erythrocyte membrane protein OS=Homo sapiens OX=9606 GN=MPP1	MPP1	52.296	8.582	4.5	2	2	2	0.836	1.351	1.616	0.0043387	Up
P61927	60S ribosomal protein L37 OS=Homo sapiens OX=9606 GN=RPL37	RPL37	11.078	8.2477	41.2	5	6	5	0.825	1.333	1.616	0.01432	Up
Q9Y696	Chloride intracellular channel protein 4 OS=Homo sapiens OX=9606 GN=CLIC4	CLIC4	28.772	55.177	27.7	5	8	5	0.845	1.364	1.614	2.3128e-06	Up
Q8WTV0	Scavenger receptor class B member 1 OS=Homo sapiens OX=9606 GN=SCARB1	SCARB1	60.877	26.095	9.6	5	9	5	0.703	1.133	1.612	1.3411e-06	Up
P15586	N-acetylglucosamine-6-sulfatase OS=Homo sapiens OX=9606 GN=GNS	GNS	62.081	21.065	15	8	9	8	0.97	1.559	1.607	2.3093e-05	Up
P23193	Transcription elongation factor A protein 1 OS=Homo sapiens OX=9606 GN=TCEA1	TCEA1	33.969	142.91	53.2	17	31	17	0.79	1.267	1.604	1e-32	Up
Q9ULH1	Arf-GAP with SH3 domain, ANK repeat and PH domain-containing protein 1 OS=Homo sapiens OX=9606 GN=ASAP1	ASAP1	125.5	24.253	7.5	8	10	7	0.652	1.046	1.604	0.000143674	Up
P40337	von Hippel-Lindau disease tumor suppressor OS=Homo sapiens OX=9606 GN=VHL	VHL	24.152	5.227	8.9	2	2	2	0.785	1.258	1.603	0.009663	Up
O14920	Inhibitor of nuclear factor kappa-B kinase subunit beta OS=Homo sapiens OX=9606 GN=IKBKB	IKBKB	86.563	26.087	9.9	6	6	6	0.836	1.337	1.599	8.114e-05	Up
Q15286	Ras-related protein Rab-35 OS=Homo sapiens OX=9606 GN=RAB35	RAB35	23.025	37.166	32.3	7	14	6	0.888	1.418	1.597	4.0447e-05	Up
Q9BVG8	Kinesin-like protein KIFC3 OS=Homo sapiens OX=9606 GN=KIFC3	KIFC3	92.774	13.69	7.4	5	5	4	0.729	1.164	1.597	0.0053389	Up
Q9Y2V2	Calcium-regulated heat-stable protein 1 OS=Homo sapiens OX=9606 GN=CARHSP1	CARHSP1	15.892	4.0159	19.7	3	4	3	0.686	1.094	1.595	0.00116482	Up
P07602	Prosaposin OS=Homo sapiens OX=9606 GN=PSAP	PSAP	58.112	58.764	34	16	38	16	0.908	1.448	1.595	3.9456e-08	Up
Q16576	Histone-binding protein RBBP7 OS=Homo sapiens OX=9606 GN=RBBP7	RBBP7	47.82	50.782	23.8	10	28	4	0.846	1.347	1.592	0.0024597	Up
Q8IW35	Centrosomal protein of 97 kDa OS=Homo sapiens OX=9606 GN=CEP97	CEP97	96.98	13.364	6	5	6	5	0.88	1.398	1.589	0.045364	Up
Q8IWJ2	GRIP and coiled-coil domain-containing protein 2 OS=Homo sapiens OX=9606 GN=GCC2	GCC2	195.91	19.735	4.7	6	6	5	0.785	1.247	1.589	0.0119235	Up
P52758	2-iminobutanoate/2-iminopropanoate deaminase OS=Homo sapiens OX=9606 GN=RIDA	RIDA	14.494	8.9907	27	3	7	3	0.768	1.22	1.589	4.1292e-05	Up
Q5SY16	Polynucleotide 5'-hydroxyl-kinase NOL9 OS=Homo sapiens OX=9606 GN=NOL9	NOL9	79.322	33.532	7.5	5	6	5	0.842	1.338	1.589	0.0078993	Up
Q92844	TRAF family member-associated NF-kappa-B activator OS=Homo sapiens OX=9606 GN=TANK	TANK	47.815	6.9985	7.3	3	3	3	0.809	1.277	1.578	0.000103256	Up
Q96AT1	Uncharacterized protein KIAA1143 OS=Homo sapiens OX=9606 GN=KIAA1143	KIAA1143	17.465	8.9871	28.6	4	5	4	0.912	1.439	1.578	0.013863	Up
Q8IXH7	Negative elongation factor C/D OS=Homo sapiens OX=9606 GN=NELFCD	NELFCD	66.246	55.3	16.4	8	10	8	0.852	1.343	1.576	0.000183653	Up
Q00653	Nuclear factor NF-kappa-B p100 subunit OS=Homo sapiens OX=9606 GN=NFKB2	NFKB2	96.748	20.998	10.2	9	9	8	0.761	1.198	1.574	1.9289e-06	Up
Q6BDS2	UHRF1-binding protein 1 OS=Homo sapiens OX=9606 GN=UHRF1BP1	UHRF1BP1	159.48	22.311	3.9	4	5	4	0.783	1.232	1.573	0.00065689	Up
P54577	Tyrosine--tRNA ligase, cytoplasmic OS=Homo sapiens OX=9606 GN=YARS	YARS	59.143	122.67	46.2	28	46	28	0.908	1.427	1.572	1e-32	Up
P00390	Glutathione reductase, mitochondrial OS=Homo sapiens OX=9606 GN=GSR	GSR	56.256	96.449	29.7	11	23	11	0.87	1.367	1.571	1.1902e-11	Up
Q5JTJ3	Cytochrome c oxidase assembly factor 6 homolog OS=Homo sapiens OX=9606 GN=COA6	COA6	14.116	30.746	34.4	5	9	5	0.875	1.372	1.568	2.0228e-05	Up
P42166	Lamina-associated polypeptide 2, isoform alpha OS=Homo sapiens OX=9606 GN=TMPO	TMPO	75.491	264.9	43.1	24	37	16	0.838	1.312	1.566	3.3783e-12	Up
P42126	Enoyl-CoA delta isomerase 1, mitochondrial OS=Homo sapiens OX=9606 GN=ECI1	ECI1	32.816	28.475	23.2	5	10	5	0.735	1.15	1.565	0.00051616	Up
Q01831	DNA repair protein complementing XP-C cells OS=Homo sapiens OX=9606 GN=XPC	XPC	105.95	12.638	4.5	5	5	5	0.773	1.209	1.564	0.0189177	Up
O43396	Thioredoxin-like protein 1 OS=Homo sapiens OX=9606 GN=TXNL1	TXNL1	32.251	35.176	41.5	7	12	7	0.831	1.3	1.564	6.6962e-07	Up
O95810	Caveolae-associated protein 2 OS=Homo sapiens OX=9606 GN=CAVIN2	CAVIN2	47.173	17.642	10.8	4	4	4	0.934	1.46	1.563	0.033679	Up
O43776	Asparagine--tRNA ligase, cytoplasmic OS=Homo sapiens OX=9606 GN=NARS	NARS	62.942	110.21	29.2	16	29	16	0.879	1.373	1.562	2.873e-10	Up
Q8NCG7	Sn1-specific diacylglycerol lipase beta OS=Homo sapiens OX=9606 GN=DAGLB	DAGLB	73.731	29.184	14.1	8	8	8	0.827	1.292	1.562	0.00140114	Up
P48506	Glutamate--cysteine ligase catalytic subunit OS=Homo sapiens OX=9606 GN=GCLC	GCLC	72.765	99.243	22.6	12	18	11	0.788	1.227	1.557	1.6969e-06	Up
Q4KWH8	1-phosphatidylinositol 4,5-bisphosphate phosphodiesterase eta-1 OS=Homo sapiens OX=9606 GN=PLCH1	PLCH1	189.22	2.8238	0.5	1	6	1	0.829	1.29	1.556	7.7449e-05	Up
Q9BTE3	Mini-chromosome maintenance complex-binding protein OS=Homo sapiens OX=9606 GN=MCMBP	MCMBP	72.979	56.602	18.7	10	10	10	0.81	1.26	1.556	2.534e-06	Up
O43715	TP53-regulated inhibitor of apoptosis 1 OS=Homo sapiens OX=9606 GN=TRIAP1	TRIAP1	8.7858	11.343	40.8	3	4	3	0.882	1.37	1.553	0.0061208	Up
Q8NEU8	DCC-interacting protein 13-beta OS=Homo sapiens OX=9606 GN=APPL2	APPL2	74.493	25.098	13.4	8	8	7	0.787	1.222	1.553	0.0064439	Up
P16949	Stathmin OS=Homo sapiens OX=9606 GN=STMN1	STMN1	17.302	44.086	68.5	17	33	12	0.946	1.469	1.553	5.1513e-11	Up
P61020	Ras-related protein Rab-5B OS=Homo sapiens OX=9606 GN=RAB5B	RAB5B	23.707	21.304	33.5	6	12	3	0.753	1.169	1.552	0.0031028	Up
P08174	Complement decay-accelerating factor OS=Homo sapiens OX=9606 GN=CD55	CD55	41.4	112.42	43.8	15	27	15	0.341	0.529	1.551	0.000101601	Up
Q9Y4K0	Lysyl oxidase homolog 2 OS=Homo sapiens OX=9606 GN=LOXL2	LOXL2	86.724	25.214	9.3	7	8	7	0.616	0.954	1.549	8.4541e-05	Up
Q16698	2,4-dienoyl-CoA reductase, mitochondrial OS=Homo sapiens OX=9606 GN=DECR1	DECR1	36.067	32.853	29.6	7	11	7	1.003	1.552	1.547	7.6056e-05	Up
Q96KP4	Cytosolic non-specific dipeptidase OS=Homo sapiens OX=9606 GN=CNDP2	CNDP2	52.878	121.3	31.8	10	14	10	0.783	1.21	1.545	5.9067e-07	Up
Q7LBR1	Charged multivesicular body protein 1b OS=Homo sapiens OX=9606 GN=CHMP1B	CHMP1B	22.109	5.9862	8.5	2	5	2	0.82	1.266	1.544	0.0054954	Up
P09496	Clathrin light chain A OS=Homo sapiens OX=9606 GN=CLTA	CLTA	27.076	20.759	23.8	10	15	10	0.8	1.234	1.542	0.000136797	Up
P13674	Prolyl 4-hydroxylase subunit alpha-1 OS=Homo sapiens OX=9606 GN=P4HA1	P4HA1	61.049	105.22	34.5	20	28	20	0.862	1.327	1.539	5.5205e-09	Up
Q5T6V5	Queuosine salvage protein OS=Homo sapiens OX=9606 GN=C9orf64	C9orf64	39.028	9.8201	10	4	5	4	1.156	1.779	1.539	0.026864	Up
Q9Y5V0	Zinc finger protein 706 OS=Homo sapiens OX=9606 GN=ZNF706	ZNF706	8.4977	9.243	39.5	3	5	3	0.834	1.283	1.538	0.0133047	Up
Q9NX58	Cell growth-regulating nucleolar protein OS=Homo sapiens OX=9606 GN=LYAR	LYAR	43.614	77.631	41.2	15	21	15	0.733	1.127	1.538	5.84e-05	Up
Q9UNF0	Protein kinase C and casein kinase substrate in neurons protein 2 OS=Homo sapiens OX=9606 GN=PACSIN2	PACSIN2	55.738	71.785	35.2	15	21	15	0.798	1.226	1.536	5.037e-11	Up
Q96KB5	Lymphokine-activated killer T-cell-originated protein kinase OS=Homo sapiens OX=9606 GN=PBK	PBK	36.085	44.82	33.2	9	15	9	0.791	1.214	1.535	4.1823e-08	Up
Q9NPI6	mRNA-decapping enzyme 1A OS=Homo sapiens OX=9606 GN=DCP1A	DCP1A	63.309	32.317	14.4	7	9	7	0.932	1.43	1.534	0.00077669	Up
P30048	Thioredoxin-dependent peroxide reductase, mitochondrial OS=Homo sapiens OX=9606 GN=PRDX3	PRDX3	27.692	61.84	37.1	9	20	9	0.737	1.126	1.528	4.1508e-05	Up
Q14493	Histone RNA hairpin-binding protein OS=Homo sapiens OX=9606 GN=SLBP	SLBP	31.285	5.3225	8.5	2	3	2	0.816	1.247	1.528	0.0023975	Up
O14974	Protein phosphatase 1 regulatory subunit 12A OS=Homo sapiens OX=9606 GN=PPP1R12A	PPP1R12A	115.28	76.688	18.7	20	31	20	0.856	1.307	1.527	0.0020649	Up
Q9H3K2	Growth hormone-inducible transmembrane protein OS=Homo sapiens OX=9606 GN=GHITM	GHITM	37.205	12.424	11.9	4	7	4	0.8	1.219	1.524	0.0050043	Up
O60888	Protein CutA OS=Homo sapiens OX=9606 GN=CUTA	CUTA	19.116	15.996	15.6	2	6	2	0.794	1.209	1.523	0.023684	Up
Q9UNF1	Melanoma-associated antigen D2 OS=Homo sapiens OX=9606 GN=MAGED2	MAGED2	64.953	63.711	20.5	12	13	12	0.822	1.25	1.521	0.00063731	Up
O95470	Sphingosine-1-phosphate lyase 1 OS=Homo sapiens OX=9606 GN=SGPL1	SGPL1	63.523	21.811	12.1	7	8	7	0.848	1.288	1.519	0.000195471	Up
P19022	Cadherin-2 OS=Homo sapiens OX=9606 GN=CDH2	CDH2	99.808	22.838	3.3	2	3	2	1.126	1.708	1.517	0.023777	Up
P08133	Annexin A6 OS=Homo sapiens OX=9606 GN=ANXA6	ANXA6	75.872	103	30.9	20	24	20	1.021	1.549	1.517	1.9932e-10	Up
Q16775	Hydroxyacylglutathione hydrolase, mitochondrial OS=Homo sapiens OX=9606 GN=HAGH	HAGH	33.805	30.138	27.3	8	13	8	0.796	1.207	1.516	1.1576e-06	Up
O14976	Cyclin-G-associated kinase OS=Homo sapiens OX=9606 GN=GAK	GAK	143.19	69.833	11.7	15	19	15	0.893	1.353	1.515	3.55271e-15	Up
Q96AZ6	Interferon-stimulated gene 20 kDa protein OS=Homo sapiens OX=9606 GN=ISG20	ISG20	20.363	11.569	25.4	5	8	5	0.582	0.88	1.512	0.0020986	Up
P06753	Tropomyosin alpha-3 chain OS=Homo sapiens OX=9606 GN=TPM3	TPM3	32.95	30.547	40.4	17	27	8	0.943	1.426	1.512	0.000160972	Up
P49458	Signal recognition particle 9 kDa protein OS=Homo sapiens OX=9606 GN=SRP9	SRP9	10.112	19.284	62.8	6	17	6	0.886	1.34	1.512	1.7332e-09	Up
O95833	Chloride intracellular channel protein 3 OS=Homo sapiens OX=9606 GN=CLIC3	CLIC3	26.648	45.507	38.6	8	11	8	1.001	1.511	1.509	0.0044951	Up
P16278	Beta-galactosidase OS=Homo sapiens OX=9606 GN=GLB1	GLB1	76.074	20.572	5.9	3	4	3	1.001	1.51	1.508	0.0144167	Up
P11171	Protein 4.1 OS=Homo sapiens OX=9606 GN=EPB41	EPB41	97.016	29.68	7.3	6	6	5	0.789	1.189	1.507	0.0177809	Up
Q9UH99	SUN domain-containing protein 2 OS=Homo sapiens OX=9606 GN=SUN2	SUN2	80.31	28.426	12.7	7	7	7	0.772	1.159	1.501	0.00033515	Up
P00441	Superoxide dismutase [Cu-Zn] OS=Homo sapiens OX=9606 GN=SOD1	SOD1	15.936	38.132	40.3	7	19	7	0.749	1.123	1.499	1.6423e-05	Up
Q8NBZ7	UDP-glucuronic acid decarboxylase 1 OS=Homo sapiens OX=9606 GN=UXS1	UXS1	47.576	16.426	7.4	2	3	2	0.786	1.178	1.499	0.026078	Up
Q8TDB6	E3 ubiquitin-protein ligase DTX3L OS=Homo sapiens OX=9606 GN=DTX3L	DTX3L	83.553	37.93	10.9	7	7	7	0.802	1.199	1.495	0.0023977	Up
Q8NHP6	Motile sperm domain-containing protein 2 OS=Homo sapiens OX=9606 GN=MOSPD2	MOSPD2	59.745	5.0192	3.7	2	3	2	0.788	1.178	1.495	0.0020202	Up
O00178	GTP-binding protein 1 OS=Homo sapiens OX=9606 GN=GTPBP1	GTPBP1	72.453	62.229	15.5	9	11	9	0.725	1.083	1.494	0.0160153	Up
O95352	Ubiquitin-like modifier-activating enzyme ATG7 OS=Homo sapiens OX=9606 GN=ATG7	ATG7	77.959	60.351	16.5	9	13	9	0.923	1.378	1.493	4.1327e-05	Up
Q13287	N-myc-interactor OS=Homo sapiens OX=9606 GN=NMI	NMI	35.056	29.6	19.5	6	6	6	0.871	1.298	1.49	0.0077992	Up
O95049	Tight junction protein ZO-3 OS=Homo sapiens OX=9606 GN=TJP3	TJP3	101.4	4.7775	3.4	3	3	3	0.769	1.145	1.489	0.005321	Up
Q6JQN1	Acyl-CoA dehydrogenase family member 10 OS=Homo sapiens OX=9606 GN=ACAD10	ACAD10	118.83	17.557	4.9	5	6	5	0.775	1.154	1.489	0.041276	Up
P35914	Hydroxymethylglutaryl-CoA lyase, mitochondrial OS=Homo sapiens OX=9606 GN=HMGCL	HMGCL	34.36	19.708	18.2	6	6	6	0.696	1.035	1.487	0.0142619	Up
P46939	Utrophin OS=Homo sapiens OX=9606 GN=UTRN	UTRN	394.46	112.59	9.4	29	33	29	0.92	1.368	1.487	3.9243e-06	Up
Q15646	2'-5'-oligoadenylate synthase-like protein OS=Homo sapiens OX=9606 GN=OASL	OASL	59.225	107.31	40.7	17	28	17	0.743	1.104	1.486	1.6339e-08	Up
Q9NVZ3	Adaptin ear-binding coat-associated protein 2 OS=Homo sapiens OX=9606 GN=NECAP2	NECAP2	28.338	31.384	24	6	7	6	0.878	1.305	1.486	3.5157e-06	Up
Q9Y2B0	Protein canopy homolog 2 OS=Homo sapiens OX=9606 GN=CNPY2	CNPY2	20.652	23.865	26.9	4	10	4	0.855	1.27	1.485	6.179e-07	Up
O00499	Myc box-dependent-interacting protein 1 OS=Homo sapiens OX=9606 GN=BIN1	BIN1	64.699	90.304	25.1	12	15	12	0.859	1.271	1.48	1.3682e-08	Up
P28062	Proteasome subunit beta type-8 OS=Homo sapiens OX=9606 GN=PSMB8	PSMB8	30.354	17.209	19.2	5	6	5	0.947	1.4	1.478	0.049101	Up
Q7Z6Z7	E3 ubiquitin-protein ligase HUWE1 OS=Homo sapiens OX=9606 GN=HUWE1	HUWE1	481.89	323.31	15.4	57	77	57	0.94	1.388	1.477	1.62448e-12	Up
Q03518	Antigen peptide transporter 1 OS=Homo sapiens OX=9606 GN=TAP1	TAP1	87.217	20.103	8.3	6	7	6	0.962	1.421	1.477	0.0068828	Up
P40123	Adenylyl cyclase-associated protein 2 OS=Homo sapiens OX=9606 GN=CAP2	CAP2	52.823	38.185	26.2	10	16	9	0.948	1.4	1.477	2.6291e-07	Up
O75410	Transforming acidic coiled-coil-containing protein 1 OS=Homo sapiens OX=9606 GN=TACC1	TACC1	87.793	17.532	9.6	7	7	4	0.83	1.225	1.476	0.00086252	Up
Q8NFJ5	Retinoic acid-induced protein 3 OS=Homo sapiens OX=9606 GN=GPRC5A	GPRC5A	40.251	17.843	14.8	6	10	6	0.43	0.634	1.474	0.025419	Up
Q9Y639	Neuroplastin OS=Homo sapiens OX=9606 GN=NPTN	NPTN	44.387	11.331	8.5	3	7	3	0.738	1.086	1.472	2.2667e-05	Up
P40818	Ubiquitin carboxyl-terminal hydrolase 8 OS=Homo sapiens OX=9606 GN=USP8	USP8	127.52	31.779	11.6	13	13	13	0.815	1.2	1.472	0.000176023	Up
Q96MU7	YTH domain-containing protein 1 OS=Homo sapiens OX=9606 GN=YTHDC1	YTHDC1	84.699	15.043	8.3	7	8	7	0.779	1.145	1.47	0.0024392	Up
Q05639	Elongation factor 1-alpha 2 OS=Homo sapiens OX=9606 GN=EEF1A2	EEF1A2	50.47	57.59	38.9	18	89	4	0.579	0.849	1.466	0.00195652	Up
Q13501	Sequestosome-1 OS=Homo sapiens OX=9606 GN=SQSTM1	SQSTM1	47.687	149.28	42	12	30	12	0.711	1.042	1.466	0.00068464	Up
P37235	Hippocalcin-like protein 1 OS=Homo sapiens OX=9606 GN=HPCAL1	HPCAL1	22.313	37.895	48.7	10	12	10	0.576	0.844	1.465	3.9436e-05	Up
P46100	Transcriptional regulator ATRX OS=Homo sapiens OX=9606 GN=ATRX	ATRX	282.58	80.686	6.8	14	15	14	0.894	1.309	1.464	0.000104608	Up
Q9NZ08	Endoplasmic reticulum aminopeptidase 1 OS=Homo sapiens OX=9606 GN=ERAP1	ERAP1	107.23	44.93	15.3	14	18	14	0.971	1.422	1.464	2.2532e-07	Up
Q8WW12	PEST proteolytic signal-containing nuclear protein OS=Homo sapiens OX=9606 GN=PCNP	PCNP	18.925	33.314	47.2	8	13	8	0.864	1.263	1.462	3.4019e-06	Up
Q8NEB9	Phosphatidylinositol 3-kinase catalytic subunit type 3 OS=Homo sapiens OX=9606 GN=PIK3C3	PIK3C3	101.55	12.424	5.4	4	6	4	0.804	1.172	1.458	4.7867e-06	Up
P78537	Biogenesis of lysosome-related organelles complex 1 subunit 1 OS=Homo sapiens OX=9606 GN=BLOC1S1	BLOC1S1	17.262	6.2681	11.8	2	2	2	0.869	1.267	1.458	0.040915	Up
Q13907	Isopentenyl-diphosphate Delta-isomerase 1 OS=Homo sapiens OX=9606 GN=IDI1	IDI1	26.319	28.966	20.7	7	9	7	0.819	1.193	1.457	0.0003405	Up
Q9Y2H5	Pleckstrin homology domain-containing family A member 6 OS=Homo sapiens OX=9606 GN=PLEKHA6	PLEKHA6	117.13	12.224	4.6	5	5	5	0.766	1.115	1.456	0.0036185	Up
Q9UGP4	LIM domain-containing protein 1 OS=Homo sapiens OX=9606 GN=LIMD1	LIMD1	72.189	49.077	16.3	7	7	7	0.846	1.232	1.456	0.00056392	Up
Q9NX40	OCIA domain-containing protein 1 OS=Homo sapiens OX=9606 GN=OCIAD1	OCIAD1	27.626	19.374	31	5	7	5	0.76	1.106	1.455	0.0049004	Up
Q86WJ1	Chromodomain-helicase-DNA-binding protein 1-like OS=Homo sapiens OX=9606 GN=CHD1L	CHD1L	100.98	31.796	6.9	5	6	5	0.933	1.357	1.454	0.00193594	Up
P48681	Nestin OS=Homo sapiens OX=9606 GN=NES	NES	177.44	80.169	16.2	23	28	23	0.701	1.019	1.454	2.8035e-08	Up
Q96GD0	Pyridoxal phosphate phosphatase OS=Homo sapiens OX=9606 GN=PDXP	PDXP	31.698	12.04	18.9	5	6	4	0.742	1.078	1.453	0.0035194	Up
Q8IVM0	Coiled-coil domain-containing protein 50 OS=Homo sapiens OX=9606 GN=CCDC50	CCDC50	35.822	24.577	24.5	7	8	7	0.817	1.187	1.453	0.0097036	Up
Q12768	WASH complex subunit 5 OS=Homo sapiens OX=9606 GN=WASHC5	WASHC5	134.28	57.924	16.2	15	21	15	0.841	1.221	1.452	2.8429e-07	Up
O15118	NPC intracellular cholesterol transporter 1 OS=Homo sapiens OX=9606 GN=NPC1	NPC1	142.17	12.476	2.8	3	4	3	0.748	1.084	1.449	0.00026345	Up
Q9HAV7	GrpE protein homolog 1, mitochondrial OS=Homo sapiens OX=9606 GN=GRPEL1	GRPEL1	24.279	73.033	40.6	9	15	9	0.83	1.202	1.448	1.65331e-05	Up
Q8TDX7	Serine/threonine-protein kinase Nek7 OS=Homo sapiens OX=9606 GN=NEK7	NEK7	34.551	35.311	15.6	5	6	4	0.946	1.369	1.447	0.00117985	Up
P04062	Glucosylceramidase OS=Homo sapiens OX=9606 GN=GBA	GBA	59.716	28.244	11.6	6	9	6	0.91	1.316	1.446	4.6476e-08	Up
Q96JY6	PDZ and LIM domain protein 2 OS=Homo sapiens OX=9606 GN=PDLIM2	PDLIM2	37.458	6.7655	6	2	4	2	0.856	1.238	1.446	0.0055589	Up
A0A0U1RRE5	Negative regulator of P-body association OS=Homo sapiens OX=9606 GN=NBDY	NBDY	7.0249	2.8348	25	2	4	2	0.989	1.429	1.445	0.0135171	Up
Q5VT52	Regulation of nuclear pre-mRNA domain-containing protein 2 OS=Homo sapiens OX=9606 GN=RPRD2	RPRD2	156.02	80.915	10.5	11	18	11	0.906	1.307	1.443	4.3371e-09	Up
P51553	Isocitrate dehydrogenase [NAD] subunit gamma, mitochondrial OS=Homo sapiens OX=9606 GN=IDH3G	IDH3G	42.794	49.627	24.7	7	10	7	0.928	1.339	1.443	0.00043798	Up
Q96CV9	Optineurin OS=Homo sapiens OX=9606 GN=OPTN	OPTN	65.921	17.021	10.4	6	6	6	0.948	1.368	1.443	0.0033236	Up
P58546	Myotrophin OS=Homo sapiens OX=9606 GN=MTPN	MTPN	12.895	42.541	46.6	7	9	7	0.886	1.278	1.442	0.0044829	Up
P27816	Microtubule-associated protein 4 OS=Homo sapiens OX=9606 GN=MAP4	MAP4	121	267.7	44.3	49	93	49	0.916	1.319	1.44	1e-32	Up
Q9UBI1	COMM domain-containing protein 3 OS=Homo sapiens OX=9606 GN=COMMD3	COMMD3	22.151	37.411	27.7	4	5	4	0.937	1.349	1.44	0.00067551	Up
Q14118	Dystroglycan OS=Homo sapiens OX=9606 GN=DAG1	DAG1	97.44	25.204	6.1	4	5	4	0.9	1.295	1.439	0.0115162	Up
Q9Y6K9	NF-kappa-B essential modulator OS=Homo sapiens OX=9606 GN=IKBKG	IKBKG	48.197	27.501	15.8	6	9	6	0.904	1.3	1.438	2.4709e-05	Up
Q5VW32	BRO1 domain-containing protein BROX OS=Homo sapiens OX=9606 GN=BROX	BROX	46.476	38.43	12.9	4	8	4	0.949	1.362	1.435	6.5088e-07	Up
P10253	Lysosomal alpha-glucosidase OS=Homo sapiens OX=9606 GN=GAA	GAA	105.32	18.78	4.8	4	4	4	0.726	1.041	1.434	0.03064	Up
Q14789	Golgin subfamily B member 1 OS=Homo sapiens OX=9606 GN=GOLGB1	GOLGB1	376.01	205.55	19.5	56	69	55	0.762	1.092	1.433	1.62448e-12	Up
Q96GY0	Zinc finger C2HC domain-containing protein 1A OS=Homo sapiens OX=9606 GN=ZC2HC1A	ZC2HC1A	35.092	5.8222	9.5	3	3	3	0.862	1.234	1.432	0.033922	Up
P17676	CCAAT/enhancer-binding protein beta OS=Homo sapiens OX=9606 GN=CEBPB	CEBPB	36.105	50.555	41.2	11	13	11	0.773	1.103	1.427	9.1498e-08	Up
Q12888	TP53-binding protein 1 OS=Homo sapiens OX=9606 GN=TP53BP1	TP53BP1	213.57	165.72	15.8	23	32	23	0.839	1.196	1.426	4.996e-15	Up
Q9UBQ0	Vacuolar protein sorting-associated protein 29 OS=Homo sapiens OX=9606 GN=VPS29	VPS29	20.505	30.832	44.5	9	13	9	0.92	1.31	1.424	1.59299e-05	Up
Q9BZI7	Regulator of nonsense transcripts 3B OS=Homo sapiens OX=9606 GN=UPF3B	UPF3B	57.761	37.446	19.7	8	11	8	0.844	1.202	1.424	0.000103909	Up
P14625	Endoplasmin OS=Homo sapiens OX=9606 GN=HSP90B1	HSP90B1	92.468	275.3	43	42	128	40	0.858	1.222	1.424	1.62448e-12	Up
P30040	Endoplasmic reticulum resident protein 29 OS=Homo sapiens OX=9606 GN=ERP29	ERP29	28.993	77.36	53.3	15	34	15	0.925	1.314	1.421	1.023e-10	Up
P83111	Serine beta-lactamase-like protein LACTB, mitochondrial OS=Homo sapiens OX=9606 GN=LACTB	LACTB	60.693	18.257	14.4	6	6	6	0.903	1.283	1.421	0.00111722	Up
Q8WUH6	Transmembrane protein 263 OS=Homo sapiens OX=9606 GN=TMEM263	TMEM263	11.748	19.305	31.9	3	6	3	0.924	1.311	1.419	0.00134209	Up
Q14847	LIM and SH3 domain protein 1 OS=Homo sapiens OX=9606 GN=LASP1	LASP1	29.717	57.407	60.5	18	35	18	0.805	1.142	1.419	4.957e-09	Up
Q6PML9	Zinc transporter 9 OS=Homo sapiens OX=9606 GN=SLC30A9	SLC30A9	63.514	2.9004	3.7	2	2	2	0.852	1.208	1.418	0.032177	Up
Q15382	GTP-binding protein Rheb OS=Homo sapiens OX=9606 GN=RHEB	RHEB	20.497	31.96	37	7	12	7	0.803	1.138	1.417	6.1089e-09	Up
Q7Z7F0	KH homology domain-containing protein 4 OS=Homo sapiens OX=9606 GN=KHDC4	KHDC4	64.845	15.089	8.5	4	4	4	0.852	1.207	1.417	0.0174448	Up
Q07065	Cytoskeleton-associated protein 4 OS=Homo sapiens OX=9606 GN=CKAP4	CKAP4	66.022	323.31	60	32	67	31	1	1.417	1.417	1e-32	Up
Q92783	Signal transducing adapter molecule 1 OS=Homo sapiens OX=9606 GN=STAM	STAM	59.179	34.053	13.5	7	9	6	0.85	1.204	1.416	0.000123122	Up
Q8WU90	Zinc finger CCCH domain-containing protein 15 OS=Homo sapiens OX=9606 GN=ZC3H15	ZC3H15	48.602	43.458	35.2	14	18	14	0.788	1.116	1.416	3.2116e-06	Up
P40855	Peroxisomal biogenesis factor 19 OS=Homo sapiens OX=9606 GN=PEX19	PEX19	32.806	77.551	43.8	10	15	10	0.945	1.336	1.414	1.6841e-06	Up
O00469	Procollagen-lysine,2-oxoglutarate 5-dioxygenase 2 OS=Homo sapiens OX=9606 GN=PLOD2	PLOD2	84.685	32.124	12.2	7	7	7	0.969	1.369	1.413	4.4129e-05	Up
Q86VN1	Vacuolar protein-sorting-associated protein 36 OS=Homo sapiens OX=9606 GN=VPS36	VPS36	43.816	11.258	14.5	5	5	5	0.84	1.183	1.408	0.00166366	Up
P26599	Polypyrimidine tract-binding protein 1 OS=Homo sapiens OX=9606 GN=PTBP1	PTBP1	57.221	147.84	28.6	12	31	10	0.811	1.142	1.408	1.7079e-06	Up
O96006	Zinc finger BED domain-containing protein 1 OS=Homo sapiens OX=9606 GN=ZBED1	ZBED1	78.155	6.0645	2.7	2	3	2	0.816	1.149	1.408	0.00191786	Up
Q8TEM1	Nuclear pore membrane glycoprotein 210 OS=Homo sapiens OX=9606 GN=NUP210	NUP210	205.11	258.93	18.8	29	46	29	0.939	1.322	1.408	1e-32	Up
Q96RQ3	Methylcrotonoyl-CoA carboxylase subunit alpha, mitochondrial OS=Homo sapiens OX=9606 GN=MCCC1	MCCC1	80.472	20.481	10.1	6	7	6	0.939	1.321	1.407	0.00040361	Up
Q5VYK3	Proteasome adapter and scaffold protein ECM29 OS=Homo sapiens OX=9606 GN=ECPAS	ECPAS	204.29	296.86	25.5	37	57	37	0.896	1.261	1.407	1e-32	Up
Q86VS8	Protein Hook homolog 3 OS=Homo sapiens OX=9606 GN=HOOK3	HOOK3	83.125	32.271	10.6	6	7	6	0.932	1.31	1.406	0.031379	Up
P42858	Huntingtin OS=Homo sapiens OX=9606 GN=HTT	HTT	347.6	41.199	4.2	12	12	12	0.849	1.193	1.405	2.0732e-05	Up
P55795	Heterogeneous nuclear ribonucleoprotein H2 OS=Homo sapiens OX=9606 GN=HNRNPH2	HNRNPH2	49.263	51.118	33.6	14	40	4	0.718	1.008	1.404	0.0061403	Up
Q8WZA0	Protein LZIC OS=Homo sapiens OX=9606 GN=LZIC	LZIC	21.494	22.366	38.9	7	10	7	0.983	1.38	1.404	0.00027969	Up
Q06830	Peroxiredoxin-1 OS=Homo sapiens OX=9606 GN=PRDX1	PRDX1	22.11	84.858	55.3	14	62	10	0.894	1.255	1.404	1.2209e-10	Up
O60271	C-Jun-amino-terminal kinase-interacting protein 4 OS=Homo sapiens OX=9606 GN=SPAG9	SPAG9	146.2	155.51	22.9	27	40	24	0.718	1.008	1.404	8.57758e-13	Up
Q15819	Ubiquitin-conjugating enzyme E2 variant 2 OS=Homo sapiens OX=9606 GN=UBE2V2	UBE2V2	16.363	50.099	58.6	10	16	5	0.859	1.205	1.403	0.0016839	Up
Q7KZN9	Cytochrome c oxidase assembly protein COX15 homolog OS=Homo sapiens OX=9606 GN=COX15	COX15	46.03	28.447	15.1	5	7	5	0.901	1.262	1.401	0.0027379	Up
Q13596	Sorting nexin-1 OS=Homo sapiens OX=9606 GN=SNX1	SNX1	59.069	55.606	25.5	12	22	10	0.782	1.094	1.399	4.1625e-08	Up
Q7Z7E8	Ubiquitin-conjugating enzyme E2 Q1 OS=Homo sapiens OX=9606 GN=UBE2Q1	UBE2Q1	46.126	18.306	8.3	3	5	3	0.905	1.265	1.398	0.0161838	Up
P49902	Cytosolic purine 5'-nucleotidase OS=Homo sapiens OX=9606 GN=NT5C2	NT5C2	64.969	20.132	13.5	7	8	7	1.069	1.493	1.397	0.0058018	Up
P10412	Histone H1.4 OS=Homo sapiens OX=9606 GN=HIST1H1E	HIST1H1E	21.865	5.5626	37	12	37	3	0.989	1.381	1.396	0.00131587	Up
P11717	Cation-independent mannose-6-phosphate receptor OS=Homo sapiens OX=9606 GN=IGF2R	IGF2R	274.37	212.71	20.9	48	63	48	0.865	1.207	1.395	1e-32	Up
P0DMV9	Heat shock 70 kDa protein 1B OS=Homo sapiens OX=9606 GN=HSPA1B	HSPA1B	70.051	323.31	53.5	35	143	16	0.883	1.23	1.393	1e-32	Up
Q6PD74	Alpha- and gamma-adaptin-binding protein p34 OS=Homo sapiens OX=9606 GN=AAGAB	AAGAB	34.593	14.267	12.1	4	5	4	0.791	1.102	1.393	0.0020785	Up
Q13546	Receptor-interacting serine/threonine-protein kinase 1 OS=Homo sapiens OX=9606 GN=RIPK1	RIPK1	75.93	84.46	21	9	11	9	0.787	1.095	1.391	0.00115834	Up
Q8NG31	Kinetochore scaffold 1 OS=Homo sapiens OX=9606 GN=KNL1	KNL1	265.39	10.603	2	4	4	4	0.852	1.185	1.391	0.0178826	Up
P54278	Mismatch repair endonuclease PMS2 OS=Homo sapiens OX=9606 GN=PMS2	PMS2	95.796	23.431	8.9	7	7	7	0.925	1.286	1.39	4.1225e-05	Up
Q9Y2R0	Cytochrome c oxidase assembly factor 3 homolog, mitochondrial OS=Homo sapiens OX=9606 GN=COA3	COA3	11.731	11.421	35.8	4	8	4	0.851	1.182	1.389	2.4257e-07	Up
Q99798	Aconitate hydratase, mitochondrial OS=Homo sapiens OX=9606 GN=ACO2	ACO2	85.424	173.75	33.3	21	32	21	0.702	0.975	1.389	0.00032136	Up
Q5EBL8	PDZ domain-containing protein 11 OS=Homo sapiens OX=9606 GN=PDZD11	PDZD11	16.131	56.162	30.7	3	5	3	0.874	1.213	1.388	0.00141765	Up
P63151	Serine/threonine-protein phosphatase 2A 55 kDa regulatory subunit B alpha isoform OS=Homo sapiens OX=9606 GN=PPP2R2A	PPP2R2A	51.691	63.382	24.4	8	13	5	0.889	1.234	1.388	1.061e-06	Up
Q9UKK9	ADP-sugar pyrophosphatase OS=Homo sapiens OX=9606 GN=NUDT5	NUDT5	24.327	44.84	36.5	8	16	8	0.887	1.231	1.388	4.9007e-08	Up
Q8WUM4	Programmed cell death 6-interacting protein OS=Homo sapiens OX=9606 GN=PDCD6IP	PDCD6IP	96.022	211.74	37.8	34	67	34	0.875	1.212	1.385	2.55351e-15	Up
P51572	B-cell receptor-associated protein 31 OS=Homo sapiens OX=9606 GN=BCAP31	BCAP31	27.991	45.033	39.8	16	28	16	0.888	1.23	1.385	9.8992e-08	Up
Q8WXI9	Transcriptional repressor p66-beta OS=Homo sapiens OX=9606 GN=GATAD2B	GATAD2B	65.26	32.326	17.9	8	10	7	0.907	1.254	1.383	2.265e-05	Up
Q92796	Disks large homolog 3 OS=Homo sapiens OX=9606 GN=DLG3	DLG3	90.313	34.457	9.9	7	8	6	0.849	1.174	1.383	0.0127633	Up
P08047	Transcription factor Sp1 OS=Homo sapiens OX=9606 GN=SP1	SP1	80.692	45.028	9.4	6	10	6	0.832	1.15	1.382	0.00042204	Up
P29218	Inositol monophosphatase 1 OS=Homo sapiens OX=9606 GN=IMPA1	IMPA1	30.188	79.183	43	11	17	11	0.944	1.304	1.381	0.0046635	Up
O75832	26S proteasome non-ATPase regulatory subunit 10 OS=Homo sapiens OX=9606 GN=PSMD10	PSMD10	24.428	61.261	28.3	6	9	6	0.689	0.951	1.38	0.0036393	Up
Q14061	Cytochrome c oxidase copper chaperone OS=Homo sapiens OX=9606 GN=COX17	COX17	6.9151	50.129	84.1	6	12	6	0.94	1.297	1.38	0.0147844	Up
Q16204	Coiled-coil domain-containing protein 6 OS=Homo sapiens OX=9606 GN=CCDC6	CCDC6	53.29	50.718	29.5	12	13	12	0.896	1.234	1.377	2.7072e-07	Up
Q9Y4G6	Talin-2 OS=Homo sapiens OX=9606 GN=TLN2	TLN2	271.61	42.789	9.7	24	32	11	0.881	1.212	1.376	0.0031993	Up
Q8NBN3	Transmembrane protein 87A OS=Homo sapiens OX=9606 GN=TMEM87A	TMEM87A	63.429	57.187	12.3	6	8	6	0.858	1.18	1.375	5.9658e-05	Up
Q99747	Gamma-soluble NSF attachment protein OS=Homo sapiens OX=9606 GN=NAPG	NAPG	34.746	20.511	24	8	11	8	0.939	1.291	1.375	0.00078299	Up
Q86WR0	Coiled-coil domain-containing protein 25 OS=Homo sapiens OX=9606 GN=CCDC25	CCDC25	24.479	13.33	20.2	5	5	5	0.794	1.09	1.373	0.0034763	Up
Q9NQ48	Leucine zipper transcription factor-like protein 1 OS=Homo sapiens OX=9606 GN=LZTFL1	LZTFL1	34.592	35.746	26.8	7	8	7	0.952	1.307	1.373	0.00025582	Up
O15162	Phospholipid scramblase 1 OS=Homo sapiens OX=9606 GN=PLSCR1	PLSCR1	35.049	30.761	9.4	2	4	2	0.776	1.065	1.372	0.0041362	Up
Q9HBH0	Rho-related GTP-binding protein RhoF OS=Homo sapiens OX=9606 GN=RHOF	RHOF	23.625	37.073	28.9	5	10	5	0.764	1.048	1.372	0.00099941	Up
P10586	Receptor-type tyrosine-protein phosphatase F OS=Homo sapiens OX=9606 GN=PTPRF	PTPRF	212.88	109.01	11.7	18	19	17	0.827	1.135	1.372	0.00021727	Up
P25445	Tumor necrosis factor receptor superfamily member 6 OS=Homo sapiens OX=9606 GN=FAS	FAS	37.732	7.0208	8.1	3	3	3	0.812	1.114	1.372	0.0105565	Up
P20020	Plasma membrane calcium-transporting ATPase 1 OS=Homo sapiens OX=9606 GN=ATP2B1	ATP2B1	138.75	32.127	16.1	16	24	7	0.812	1.113	1.371	0.000141202	Up
Q8IY33	MICAL-like protein 2 OS=Homo sapiens OX=9606 GN=MICALL2	MICALL2	97.501	21.388	9.7	7	7	6	0.885	1.213	1.371	0.0189813	Up
Q92616	eIF-2-alpha kinase activator GCN1 OS=Homo sapiens OX=9606 GN=GCN1	GCN1	292.75	323.31	32.4	79	123	79	0.936	1.282	1.37	1e-32	Up
Q92917	G-patch domain and KOW motifs-containing protein OS=Homo sapiens OX=9606 GN=GPKOW	GPKOW	52.228	48.235	22.3	8	11	8	0.878	1.202	1.369	1.2157e-07	Up
Q15750	TGF-beta-activated kinase 1 and MAP3K7-binding protein 1 OS=Homo sapiens OX=9606 GN=TAB1	TAB1	54.643	11.313	6.7	3	5	3	0.856	1.172	1.369	0.038382	Up
Q9NR45	Sialic acid synthase OS=Homo sapiens OX=9606 GN=NANS	NANS	40.307	73.707	39.8	13	23	13	1.057	1.443	1.365	4.0681e-07	Up
Q13444	Disintegrin and metalloproteinase domain-containing protein 15 OS=Homo sapiens OX=9606 GN=ADAM15	ADAM15	92.958	21.362	10.9	8	9	8	0.976	1.327	1.36	0.043064	Up
Q99807	5-demethoxyubiquinone hydroxylase, mitochondrial OS=Homo sapiens OX=9606 GN=COQ7	COQ7	24.277	6.2291	9.2	2	3	2	0.828	1.126	1.36	0.0050755	Up
P04080	Cystatin-B OS=Homo sapiens OX=9606 GN=CSTB	CSTB	11.139	25.586	67.3	5	15	5	0.747	1.015	1.359	6.1215e-09	Up
P30084	Enoyl-CoA hydratase, mitochondrial OS=Homo sapiens OX=9606 GN=ECHS1	ECHS1	31.387	172.88	55.9	16	34	16	0.909	1.235	1.359	2.1108e-10	Up
Q9BRP8	Partner of Y14 and mago OS=Homo sapiens OX=9606 GN=PYM1	PYM1	22.655	51.022	39.2	8	9	8	0.82	1.114	1.359	0.026962	Up
Q5GLZ8	Probable E3 ubiquitin-protein ligase HERC4 OS=Homo sapiens OX=9606 GN=HERC4	HERC4	118.56	58.648	14.5	14	16	14	1.022	1.389	1.359	0.00045999	Up
Q9ULF5	Zinc transporter ZIP10 OS=Homo sapiens OX=9606 GN=SLC39A10	SLC39A10	94.131	5.1159	3.1	3	4	3	1.029	1.397	1.358	0.000160687	Up
O95825	Quinone oxidoreductase-like protein 1 OS=Homo sapiens OX=9606 GN=CRYZL1	CRYZL1	38.696	26.822	24.1	7	8	7	0.84	1.141	1.358	0.0193168	Up
Q12872	Splicing factor, suppressor of white-apricot homolog OS=Homo sapiens OX=9606 GN=SFSWAP	SFSWAP	104.82	31.673	7.7	7	8	7	0.921	1.251	1.358	0.0065553	Up
P37108	Signal recognition particle 14 kDa protein OS=Homo sapiens OX=9606 GN=SRP14	SRP14	14.57	23.551	71.3	8	14	8	0.929	1.261	1.357	0.00184113	Up
P08962	CD63 antigen OS=Homo sapiens OX=9606 GN=CD63	CD63	25.636	8.9019	11.8	3	9	3	0.61	0.828	1.357	0.037059	Up
O43719	HIV Tat-specific factor 1 OS=Homo sapiens OX=9606 GN=HTATSF1	HTATSF1	85.852	58.628	15.8	11	18	11	0.863	1.171	1.357	2.2269e-06	Up
P08648	Integrin alpha-5 OS=Homo sapiens OX=9606 GN=ITGA5	ITGA5	114.54	56.222	10	9	11	9	0.646	0.876	1.356	0.0201	Up
Q13363	C-terminal-binding protein 1 OS=Homo sapiens OX=9606 GN=CTBP1	CTBP1	47.535	22.661	17	7	11	3	0.927	1.257	1.356	0.048062	Up
Q13188	Serine/threonine-protein kinase 3 OS=Homo sapiens OX=9606 GN=STK3	STK3	56.3	17.278	21.2	10	14	5	0.866	1.173	1.355	0.00026076	Up
Q86TP1	Exopolyphosphatase PRUNE1 OS=Homo sapiens OX=9606 GN=PRUNE1	PRUNE1	50.199	34.718	10.6	4	4	4	0.924	1.251	1.354	0.046255	Up
Q96F86	Enhancer of mRNA-decapping protein 3 OS=Homo sapiens OX=9606 GN=EDC3	EDC3	56.077	32.719	19.9	8	9	8	0.894	1.21	1.353	1.54093e-05	Up
P49588	Alanine--tRNA ligase, cytoplasmic OS=Homo sapiens OX=9606 GN=AARS	AARS	106.81	281.71	47.8	38	84	38	1.013	1.371	1.353	1e-32	Up
Q9C0B5	Palmitoyltransferase ZDHHC5 OS=Homo sapiens OX=9606 GN=ZDHHC5	ZDHHC5	77.544	19.915	8.7	5	5	5	0.88	1.19	1.352	0.0152606	Up
Q96GY3	Protein lin-37 homolog OS=Homo sapiens OX=9606 GN=LIN37	LIN37	28.383	7.7817	8.1	2	2	2	0.923	1.248	1.352	0.033379	Up
Q9NQE9	Histidine triad nucleotide-binding protein 3 OS=Homo sapiens OX=9606 GN=HINT3	HINT3	20.361	36.418	29.7	5	6	5	0.813	1.098	1.351	0.00060175	Up
P50579	Methionine aminopeptidase 2 OS=Homo sapiens OX=9606 GN=METAP2	METAP2	52.891	49.244	28.2	10	14	10	0.835	1.127	1.35	1.7613e-08	Up
P06756	Integrin alpha-V OS=Homo sapiens OX=9606 GN=ITGAV	ITGAV	116.04	49.901	17.1	15	15	15	0.78	1.052	1.349	0.0005978	Up
Q9Y3B8	Oligoribonuclease, mitochondrial OS=Homo sapiens OX=9606 GN=REXO2	REXO2	26.832	36.8	30	6	8	6	0.713	0.961	1.348	0.0291	Up
Q9NYU2	UDP-glucose:glycoprotein glucosyltransferase 1 OS=Homo sapiens OX=9606 GN=UGGT1	UGGT1	177.19	149.15	19.6	26	40	24	0.879	1.184	1.347	4.996e-15	Up
Q7Z2K6	Endoplasmic reticulum metallopeptidase 1 OS=Homo sapiens OX=9606 GN=ERMP1	ERMP1	100.23	48.704	7.1	5	5	5	0.954	1.285	1.347	0.027082	Up
Q9Y5B0	RNA polymerase II subunit A C-terminal domain phosphatase OS=Homo sapiens OX=9606 GN=CTDP1	CTDP1	104.4	22.76	7.6	6	6	6	0.842	1.134	1.347	0.0132572	Up
Q9NWH9	SAFB-like transcription modulator OS=Homo sapiens OX=9606 GN=SLTM	SLTM	117.15	46.414	11.5	11	15	11	0.824	1.11	1.347	7.9709e-08	Up
P39687	Acidic leucine-rich nuclear phosphoprotein 32 family member A OS=Homo sapiens OX=9606 GN=ANP32A	ANP32A	28.585	73.069	31.7	10	18	9	0.872	1.175	1.347	0.00027814	Up
P13804	Electron transfer flavoprotein subunit alpha, mitochondrial OS=Homo sapiens OX=9606 GN=ETFA	ETFA	35.079	114.55	46.2	13	28	13	0.716	0.964	1.346	3.7956e-05	Up
Q96RT1	Erbin OS=Homo sapiens OX=9606 GN=ERBIN	ERBIN	158.3	46.074	11.5	16	19	16	0.901	1.213	1.346	2.8802e-11	Up
P50995	Annexin A11 OS=Homo sapiens OX=9606 GN=ANXA11	ANXA11	54.389	65.839	34.1	15	32	15	0.867	1.167	1.346	4.4304e-10	Up
Q9Y4X5	E3 ubiquitin-protein ligase ARIH1 OS=Homo sapiens OX=9606 GN=ARIH1	ARIH1	64.117	30.84	17.1	7	7	7	0.86	1.157	1.345	0.00056352	Up
Q9BTU6	Phosphatidylinositol 4-kinase type 2-alpha OS=Homo sapiens OX=9606 GN=PI4K2A	PI4K2A	54.022	62.304	37	13	15	13	0.771	1.037	1.345	0.000119661	Up
Q92574	Hamartin OS=Homo sapiens OX=9606 GN=TSC1	TSC1	129.77	7.1627	2.3	3	3	3	0.843	1.133	1.344	0.004039	Up
Q13162	Peroxiredoxin-4 OS=Homo sapiens OX=9606 GN=PRDX4	PRDX4	30.54	87.712	48	11	32	8	0.906	1.217	1.343	2.3701e-10	Up
Q52LJ0	Protein FAM98B OS=Homo sapiens OX=9606 GN=FAM98B	FAM98B	37.19	31.37	21.5	8	11	6	0.93	1.248	1.342	0.0038791	Up
Q06787	Synaptic functional regulator FMR1 OS=Homo sapiens OX=9606 GN=FMR1	FMR1	71.174	21.786	11.1	7	11	7	1.008	1.353	1.342	0.0044557	Up
Q9Y6D6	Brefeldin A-inhibited guanine nucleotide-exchange protein 1 OS=Homo sapiens OX=9606 GN=ARFGEF1	ARFGEF1	208.76	70.485	9.6	14	18	8	0.904	1.211	1.34	0.00061889	Up
Q96N66	Lysophospholipid acyltransferase 7 OS=Homo sapiens OX=9606 GN=MBOAT7	MBOAT7	52.764	33.162	13.1	6	7	6	0.819	1.096	1.338	7.8023e-05	Up
O14730	Serine/threonine-protein kinase RIO3 OS=Homo sapiens OX=9606 GN=RIOK3	RIOK3	59.092	9.3662	6.9	4	5	4	0.863	1.155	1.338	0.0028247	Up
Q9Y3Y2	Chromatin target of PRMT1 protein OS=Homo sapiens OX=9606 GN=CHTOP	CHTOP	26.396	34.715	29.8	5	13	5	0.907	1.213	1.337	0.00123806	Up
Q06124	Tyrosine-protein phosphatase non-receptor type 11 OS=Homo sapiens OX=9606 GN=PTPN11	PTPN11	68.436	86.704	32.7	19	25	19	0.988	1.32	1.336	2.4575e-08	Up
O43493	Trans-Golgi network integral membrane protein 2 OS=Homo sapiens OX=9606 GN=TGOLN2	TGOLN2	51.018	20.755	13.4	7	10	7	0.854	1.141	1.336	0.0055177	Up
Q02809	Procollagen-lysine,2-oxoglutarate 5-dioxygenase 1 OS=Homo sapiens OX=9606 GN=PLOD1	PLOD1	83.549	203.77	36.3	24	43	24	0.806	1.077	1.336	6.3874e-10	Up
P04150	Glucocorticoid receptor OS=Homo sapiens OX=9606 GN=NR3C1	NR3C1	85.658	97.649	23.3	14	16	14	0.809	1.08	1.335	1.96335e-05	Up
Q6WKZ4	Rab11 family-interacting protein 1 OS=Homo sapiens OX=9606 GN=RAB11FIP1	RAB11FIP1	137.17	34.64	9.4	11	11	11	0.788	1.051	1.334	0.023596	Up
P05026	Sodium/potassium-transporting ATPase subunit beta-1 OS=Homo sapiens OX=9606 GN=ATP1B1	ATP1B1	35.061	31.635	24.1	8	10	8	0.87	1.16	1.333	0.000180723	Up
Q96SY0	Integrator complex subunit 14 OS=Homo sapiens OX=9606 GN=INTS14	INTS14	57.47	84.8	13.7	5	6	5	0.852	1.136	1.333	0.000183679	Up
O75083	WD repeat-containing protein 1 OS=Homo sapiens OX=9606 GN=WDR1	WDR1	66.193	279.62	41.3	19	44	19	0.869	1.158	1.333	5.31974e-12	Up
P15531	Nucleoside diphosphate kinase A OS=Homo sapiens OX=9606 GN=NME1	NME1	17.149	46.719	70.4	12	50	6	0.84	1.12	1.333	8.3128e-05	Up
P07741	Adenine phosphoribosyltransferase OS=Homo sapiens OX=9606 GN=APRT	APRT	19.608	44.078	49.4	8	14	8	0.874	1.164	1.332	0.027339	Up
P48163	NADP-dependent malic enzyme OS=Homo sapiens OX=9606 GN=ME1	ME1	64.149	48.955	24.3	14	21	14	0.92	1.225	1.332	4.2516e-05	Up
P06493	Cyclin-dependent kinase 1 OS=Homo sapiens OX=9606 GN=CDK1	CDK1	34.095	78.066	44.8	10	23	9	0.915	1.218	1.331	1.9969e-06	Up
Q01844	RNA-binding protein EWS OS=Homo sapiens OX=9606 GN=EWSR1	EWSR1	68.477	81.437	13.3	8	19	8	0.934	1.242	1.33	0.00153988	Up
P24386	Rab proteins geranylgeranyltransferase component A 1 OS=Homo sapiens OX=9606 GN=CHM	CHM	73.475	4.991	2.6	2	2	2	0.921	1.225	1.33	0.045279	Up
Q15020	Squamous cell carcinoma antigen recognized by T-cells 3 OS=Homo sapiens OX=9606 GN=SART3	SART3	109.93	202.84	24.9	22	31	22	0.914	1.215	1.329	1.9405e-08	Up
O94992	Protein HEXIM1 OS=Homo sapiens OX=9606 GN=HEXIM1	HEXIM1	40.623	98.048	30.6	7	8	7	0.967	1.284	1.328	0.0095235	Up
Q68EM7	Rho GTPase-activating protein 17 OS=Homo sapiens OX=9606 GN=ARHGAP17	ARHGAP17	95.436	18.88	6.9	6	7	6	0.927	1.229	1.326	0.00038053	Up
P18669	Phosphoglycerate mutase 1 OS=Homo sapiens OX=9606 GN=PGAM1	PGAM1	28.804	172.88	47.6	13	56	13	0.96	1.273	1.326	1e-32	Up
P09543	2',3'-cyclic-nucleotide 3'-phosphodiesterase OS=Homo sapiens OX=9606 GN=CNP	CNP	47.578	56.542	34.4	14	20	14	0.87	1.154	1.326	2.0017e-05	Up
P36405	ADP-ribosylation factor-like protein 3 OS=Homo sapiens OX=9606 GN=ARL3	ARL3	20.455	49.241	37.4	5	8	5	0.966	1.281	1.326	0.0031007	Up
Q92890	Ubiquitin recognition factor in ER-associated degradation protein 1 OS=Homo sapiens OX=9606 GN=UFD1	UFD1	34.5	23.954	25.1	7	9	7	0.91	1.206	1.325	0.00167869	Up
Q8WV41	Sorting nexin-33 OS=Homo sapiens OX=9606 GN=SNX33	SNX33	65.264	24.4	11.5	5	5	5	0.788	1.044	1.325	0.038316	Up
Q92541	RNA polymerase-associated protein RTF1 homolog OS=Homo sapiens OX=9606 GN=RTF1	RTF1	80.313	31.41	15.1	11	13	11	0.905	1.198	1.324	0.0002763	Up
P60174	Triosephosphate isomerase OS=Homo sapiens OX=9606 GN=TPI1	TPI1	30.791	192.39	65.7	17	78	17	0.915	1.211	1.323	2.68119e-13	Up
Q9Y295	Developmentally-regulated GTP-binding protein 1 OS=Homo sapiens OX=9606 GN=DRG1	DRG1	40.542	72.387	40.9	14	26	14	0.815	1.078	1.323	2.81353e-12	Up
Q15075	Early endosome antigen 1 OS=Homo sapiens OX=9606 GN=EEA1	EEA1	162.46	323.31	41.9	54	77	54	0.966	1.277	1.322	1e-32	Up
Q13443	Disintegrin and metalloproteinase domain-containing protein 9 OS=Homo sapiens OX=9606 GN=ADAM9	ADAM9	90.555	85.758	18.4	12	12	12	0.876	1.158	1.322	0.0040993	Up
Q9Y4P8	WD repeat domain phosphoinositide-interacting protein 2 OS=Homo sapiens OX=9606 GN=WIPI2	WIPI2	49.408	13.395	5.5	2	2	2	0.909	1.201	1.321	0.030983	Up
Q16629	Serine/arginine-rich splicing factor 7 OS=Homo sapiens OX=9606 GN=SRSF7	SRSF7	27.366	52.429	36.6	11	32	10	0.854	1.128	1.321	1.1796e-06	Up
P49790	Nuclear pore complex protein Nup153 OS=Homo sapiens OX=9606 GN=NUP153	NUP153	153.94	200.39	30.9	39	58	39	0.772	1.019	1.32	1.62437e-12	Up
Q96EY4	Translation machinery-associated protein 16 OS=Homo sapiens OX=9606 GN=TMA16	TMA16	23.864	10.125	16.7	6	7	6	0.883	1.165	1.319	0.0107958	Up
O60675	Transcription factor MafK OS=Homo sapiens OX=9606 GN=MAFK	MAFK	17.523	9.3859	26.9	4	4	4	0.824	1.084	1.316	0.0138554	Up
O75718	Cartilage-associated protein OS=Homo sapiens OX=9606 GN=CRTAP	CRTAP	46.561	20.97	19.7	8	10	8	0.813	1.07	1.316	0.0053196	Up
Q9UMY4	Sorting nexin-12 OS=Homo sapiens OX=9606 GN=SNX12	SNX12	19.73	40.183	44.8	8	14	6	0.871	1.144	1.313	2.3189e-05	Up
Q9Y6W5	Wiskott-Aldrich syndrome protein family member 2 OS=Homo sapiens OX=9606 GN=WASF2	WASF2	54.283	31.865	12	5	6	5	0.921	1.208	1.312	0.003181	Up
Q96FZ2	Embryonic stem cell-specific 5-hydroxymethylcytosine-binding protein OS=Homo sapiens OX=9606 GN=HMCES	HMCES	40.574	16.708	18.4	6	6	6	0.91	1.194	1.312	0.0048592	Up
Q9NP61	ADP-ribosylation factor GTPase-activating protein 3 OS=Homo sapiens OX=9606 GN=ARFGAP3	ARFGAP3	56.928	25.976	10.3	4	4	4	0.705	0.925	1.312	0.031101	Up
O60220	Mitochondrial import inner membrane translocase subunit Tim8 A OS=Homo sapiens OX=9606 GN=TIMM8A	TIMM8A	10.998	18.121	49.5	4	9	4	0.716	0.939	1.311	0.0148755	Up
P31942	Heterogeneous nuclear ribonucleoprotein H3 OS=Homo sapiens OX=9606 GN=HNRNPH3	HNRNPH3	36.926	103.36	41.3	12	40	11	0.785	1.028	1.31	1.1786e-10	Up
Q2M389	WASH complex subunit 4 OS=Homo sapiens OX=9606 GN=WASHC4	WASHC4	136.4	42.259	8.6	9	14	9	0.949	1.243	1.31	5.6464e-10	Up
P36871	Phosphoglucomutase-1 OS=Homo sapiens OX=9606 GN=PGM1	PGM1	61.448	75.868	35.1	19	28	19	0.849	1.111	1.309	1.4798e-10	Up
Q08170	Serine/arginine-rich splicing factor 4 OS=Homo sapiens OX=9606 GN=SRSF4	SRSF4	56.678	27.144	15.6	11	20	7	0.931	1.219	1.309	0.021696	Up
Q92841	Probable ATP-dependent RNA helicase DDX17 OS=Homo sapiens OX=9606 GN=DDX17	DDX17	80.272	266.21	53.2	40	86	31	0.821	1.075	1.309	1e-32	Up
Q8TF01	Arginine/serine-rich protein PNISR OS=Homo sapiens OX=9606 GN=PNISR	PNISR	92.576	7.9718	4.7	4	5	4	0.906	1.186	1.309	0.0086627	Up
Q6P1N9	Putative deoxyribonuclease TATDN1 OS=Homo sapiens OX=9606 GN=TATDN1	TATDN1	33.601	20.173	22.6	6	8	6	0.91	1.19	1.308	0.00024488	Up
P16401	Histone H1.5 OS=Homo sapiens OX=9606 GN=HIST1H1B	HIST1H1B	22.58	27.953	33.2	11	26	8	1.27	1.661	1.308	0.000183646	Up
O14647	Chromodomain-helicase-DNA-binding protein 2 OS=Homo sapiens OX=9606 GN=CHD2	CHD2	211.34	27.464	3.5	5	6	3	0.878	1.148	1.308	0.00188388	Up
P61088	Ubiquitin-conjugating enzyme E2 N OS=Homo sapiens OX=9606 GN=UBE2N	UBE2N	17.138	45.503	59.2	9	25	9	1.033	1.35	1.307	1.2551e-07	Up
Q96IU4	Protein ABHD14B OS=Homo sapiens OX=9606 GN=ABHD14B	ABHD14B	22.345	28.1	26.2	4	6	4	0.808	1.056	1.307	0.0055045	Up
Q9NUJ1	Mycophenolic acid acyl-glucuronide esterase, mitochondrial OS=Homo sapiens OX=9606 GN=ABHD10	ABHD10	33.932	42.954	13.7	5	8	5	0.882	1.153	1.307	0.00166222	Up
O75569	Interferon-inducible double-stranded RNA-dependent protein kinase activator A OS=Homo sapiens OX=9606 GN=PRKRA	PRKRA	34.404	21.691	17.9	5	7	5	0.862	1.126	1.306	0.027565	Up
P80303	Nucleobindin-2 OS=Homo sapiens OX=9606 GN=NUCB2	NUCB2	50.222	78.851	27.6	12	14	12	0.869	1.135	1.306	0.00116107	Up
P21281	V-type proton ATPase subunit B, brain isoform OS=Homo sapiens OX=9606 GN=ATP6V1B2	ATP6V1B2	56.5	49.02	20.4	9	10	9	0.917	1.198	1.306	0.00022206	Up
Q9Y6N5	Sulfide:quinone oxidoreductase, mitochondrial OS=Homo sapiens OX=9606 GN=SQOR	SQOR	49.96	30.048	14.7	8	9	8	0.742	0.969	1.306	0.007557	Up
P23443	Ribosomal protein S6 kinase beta-1 OS=Homo sapiens OX=9606 GN=RPS6KB1	RPS6KB1	59.139	21.982	12.8	5	5	5	0.86	1.123	1.306	0.025121	Up
Q15599	Na(+)/H(+) exchange regulatory cofactor NHE-RF2 OS=Homo sapiens OX=9606 GN=SLC9A3R2	SLC9A3R2	37.413	16.419	15.1	4	6	4	0.754	0.984	1.305	0.0157769	Up
P18615	Negative elongation factor E OS=Homo sapiens OX=9606 GN=NELFE	NELFE	43.239	59.949	38.9	12	14	12	0.931	1.214	1.304	0.0096207	Up
Q92974	Rho guanine nucleotide exchange factor 2 OS=Homo sapiens OX=9606 GN=ARHGEF2	ARHGEF2	111.54	84.172	23.8	21	24	21	0.869	1.133	1.304	0.0029966	Up
O00767	Acyl-CoA desaturase OS=Homo sapiens OX=9606 GN=SCD	SCD	41.522	38.28	11.1	3	3	3	0.929	1.211	1.304	0.0050775	Up
O43633	Charged multivesicular body protein 2a OS=Homo sapiens OX=9606 GN=CHMP2A	CHMP2A	25.104	30.748	23	5	7	5	0.839	1.094	1.304	0.00030142	Up
P00492	Hypoxanthine-guanine phosphoribosyltransferase OS=Homo sapiens OX=9606 GN=HPRT1	HPRT1	24.579	45.913	43.6	9	15	9	1.033	1.346	1.303	0.00118034	Up
P51858	Hepatoma-derived growth factor OS=Homo sapiens OX=9606 GN=HDGF	HDGF	26.788	98.619	59.6	15	38	14	0.923	1.203	1.303	5.3997e-10	Up
P13667	Protein disulfide-isomerase A4 OS=Homo sapiens OX=9606 GN=PDIA4	PDIA4	72.932	311.16	48.4	37	98	36	0.749	0.975	1.302	1.62448e-12	Up
Q96ST3	Paired amphipathic helix protein Sin3a OS=Homo sapiens OX=9606 GN=SIN3A	SIN3A	145.17	49.825	12	13	14	13	0.875	1.139	1.302	2.1139e-05	Up
P33176	Kinesin-1 heavy chain OS=Homo sapiens OX=9606 GN=KIF5B	KIF5B	109.68	207.71	47.5	43	60	33	0.911	1.186	1.302	1.53766e-13	Up
P42224	Signal transducer and activator of transcription 1-alpha/beta OS=Homo sapiens OX=9606 GN=STAT1	STAT1	87.334	91.577	28.9	19	31	19	1.004	1.307	1.302	2.5874e-07	Up
Q02790	Peptidyl-prolyl cis-trans isomerase FKBP4 OS=Homo sapiens OX=9606 GN=FKBP4	FKBP4	51.804	210.42	53.8	24	57	24	0.929	1.208	1.3	1e-32	Up
Q9NVI1	Fanconi anemia group I protein OS=Homo sapiens OX=9606 GN=FANCI	FANCI	149.32	75.15	13.9	18	23	18	0.817	1.061	1.299	0.00069625	Up
Q9Y606	tRNA pseudouridine synthase A OS=Homo sapiens OX=9606 GN=PUS1	PUS1	47.47	53.756	27.2	10	13	10	0.99	1.285	1.298	0.0003164	Up
Q15369	Elongin-C OS=Homo sapiens OX=9606 GN=ELOC	ELOC	12.473	134.2	65.2	6	23	6	0.856	1.111	1.298	3.3146e-10	Up
Q9BUP3	Oxidoreductase HTATIP2 OS=Homo sapiens OX=9606 GN=HTATIP2	HTATIP2	27.049	33.35	48.8	12	17	12	0.769	0.998	1.298	0.0146973	Up
Q96S55	ATPase WRNIP1 OS=Homo sapiens OX=9606 GN=WRNIP1	WRNIP1	72.132	44.251	23.5	14	16	14	0.846	1.098	1.298	2.2815e-05	Up
P16885	1-phosphatidylinositol 4,5-bisphosphate phosphodiesterase gamma-2 OS=Homo sapiens OX=9606 GN=PLCG2	PLCG2	147.87	22.063	6.8	7	7	7	0.79	1.025	1.297	0.00035799	Up
Q9UHV9	Prefoldin subunit 2 OS=Homo sapiens OX=9606 GN=PFDN2	PFDN2	16.648	58.516	52.6	8	13	8	0.993	1.288	1.297	0.0045353	Up
Q5SSJ5	Heterochromatin protein 1-binding protein 3 OS=Homo sapiens OX=9606 GN=HP1BP3	HP1BP3	61.206	46.909	20.8	16	22	16	1.045	1.355	1.297	2.0454e-05	Up
P08559	Pyruvate dehydrogenase E1 component subunit alpha, somatic form, mitochondrial OS=Homo sapiens OX=9606 GN=PDHA1	PDHA1	43.295	79.729	36.9	12	20	12	0.965	1.252	1.297	0.000103512	Up
P02545	Prelamin-A/C OS=Homo sapiens OX=9606 GN=LMNA	LMNA	74.139	323.31	69.4	54	142	53	0.851	1.102	1.295	1e-32	Up
Q9NXE8	Pre-mRNA-splicing factor CWC25 homolog OS=Homo sapiens OX=9606 GN=CWC25	CWC25	49.647	3.6725	4.5	2	2	2	0.94	1.216	1.294	0.038801	Up
Q9HB19	Pleckstrin homology domain-containing family A member 2 OS=Homo sapiens OX=9606 GN=PLEKHA2	PLEKHA2	47.254	14.068	10.4	4	4	4	0.78	1.009	1.294	0.04654	Up
Q06210	Glutamine--fructose-6-phosphate aminotransferase [isomerizing] 1 OS=Homo sapiens OX=9606 GN=GFPT1	GFPT1	78.806	180.36	33.5	19	32	17	0.791	1.023	1.293	3.1257e-09	Up
Q9H3P7	Golgi resident protein GCP60 OS=Homo sapiens OX=9606 GN=ACBD3	ACBD3	60.593	95.401	25.2	10	17	10	0.914	1.181	1.292	0.00022445	Up
O60664	Perilipin-3 OS=Homo sapiens OX=9606 GN=PLIN3	PLIN3	47.074	197.13	49.8	17	40	17	0.812	1.049	1.292	1.00721e-11	Up
Q9NQP4	Prefoldin subunit 4 OS=Homo sapiens OX=9606 GN=PFDN4	PFDN4	15.314	47.78	30.6	5	6	5	0.961	1.24	1.29	0.00071631	Up
P16435	NADPH--cytochrome P450 reductase OS=Homo sapiens OX=9606 GN=POR	POR	76.689	103.83	27.9	16	22	16	0.914	1.179	1.29	0.034944	Up
Q9GZT9	Egl nine homolog 1 OS=Homo sapiens OX=9606 GN=EGLN1	EGLN1	46.02	55.827	31	12	13	12	0.945	1.218	1.289	2.6878e-06	Up
O15427	Monocarboxylate transporter 4 OS=Homo sapiens OX=9606 GN=SLC16A3	SLC16A3	49.469	22.967	15.7	7	13	7	0.65	0.837	1.288	0.0017002	Up
Q08378	Golgin subfamily A member 3 OS=Homo sapiens OX=9606 GN=GOLGA3	GOLGA3	167.35	152.24	18.9	24	27	24	1.051	1.353	1.287	2.2025e-07	Up
Q96E39	RNA binding motif protein, X-linked-like-1 OS=Homo sapiens OX=9606 GN=RBMXL1	RBMXL1	42.141	9.8271	38.2	17	36	4	0.854	1.099	1.287	0.0079421	Up
P14324	Farnesyl pyrophosphate synthase OS=Homo sapiens OX=9606 GN=FDPS	FDPS	48.275	46.91	19.1	7	12	7	0.999	1.285	1.286	0.000121289	Up
Q9UPQ9	Trinucleotide repeat-containing gene 6B protein OS=Homo sapiens OX=9606 GN=TNRC6B	TNRC6B	194	6.1983	1.6	3	4	3	0.902	1.16	1.286	0.00132029	Up
O60493	Sorting nexin-3 OS=Homo sapiens OX=9606 GN=SNX3	SNX3	18.762	42.435	47.5	8	13	6	0.757	0.972	1.284	0.00146385	Up
Q13619	Cullin-4A OS=Homo sapiens OX=9606 GN=CUL4A	CUL4A	87.679	24.885	25.7	21	30	9	0.835	1.072	1.284	0.0123378	Up
Q96PU8	Protein quaking OS=Homo sapiens OX=9606 GN=QKI	QKI	37.67	15.813	11.4	3	4	3	0.819	1.052	1.284	0.0119036	Up
Q92615	La-related protein 4B OS=Homo sapiens OX=9606 GN=LARP4B	LARP4B	80.551	23.03	13	9	12	9	0.987	1.267	1.284	0.00063829	Up
Q9UNZ2	NSFL1 cofactor p47 OS=Homo sapiens OX=9606 GN=NSFL1C	NSFL1C	40.572	91.814	40.3	15	20	15	0.89	1.142	1.283	3.2516e-06	Up
Q9NXR7	BRISC and BRCA1-A complex member 2 OS=Homo sapiens OX=9606 GN=BABAM2	BABAM2	43.551	16.307	12.5	4	5	4	0.897	1.151	1.283	0.038685	Up
Q9UKG1	DCC-interacting protein 13-alpha OS=Homo sapiens OX=9606 GN=APPL1	APPL1	79.663	23.245	10	6	6	5	0.992	1.273	1.283	0.0083247	Up
Q6EEV4	DNA-directed RNA polymerase II subunit GRINL1A, isoforms 4/5 OS=Homo sapiens OX=9606 GN=POLR2M	POLR2M	15.131	30.381	25	2	2	2	0.875	1.123	1.283	0.0140784	Up
Q99536	Synaptic vesicle membrane protein VAT-1 homolog OS=Homo sapiens OX=9606 GN=VAT1	VAT1	41.92	51.225	23.9	8	18	8	0.802	1.028	1.282	4.1799e-05	Up
Q9H8G2	Caspase activity and apoptosis inhibitor 1 OS=Homo sapiens OX=9606 GN=CAAP1	CAAP1	38.367	24.218	15.2	6	7	6	0.93	1.191	1.281	0.033704	Up
Q9BXS6	Nucleolar and spindle-associated protein 1 OS=Homo sapiens OX=9606 GN=NUSAP1	NUSAP1	49.451	49.155	35.8	14	16	14	0.849	1.087	1.28	1.5876e-06	Up
P55145	Mesencephalic astrocyte-derived neurotrophic factor OS=Homo sapiens OX=9606 GN=MANF	MANF	20.7	70.886	40.7	9	17	9	0.912	1.167	1.28	2.0126e-07	Up
P55786	Puromycin-sensitive aminopeptidase OS=Homo sapiens OX=9606 GN=NPEPPS	NPEPPS	103.28	186.16	36.9	31	53	31	0.832	1.064	1.279	6.20504e-13	Up
O14672	Disintegrin and metalloproteinase domain-containing protein 10 OS=Homo sapiens OX=9606 GN=ADAM10	ADAM10	84.141	39.426	13.6	8	11	8	0.874	1.117	1.278	0.00020473	Up
Q14527	Helicase-like transcription factor OS=Homo sapiens OX=9606 GN=HLTF	HLTF	113.93	57.442	19.5	16	18	16	0.896	1.145	1.278	4.8057e-07	Up
P61081	NEDD8-conjugating enzyme Ubc12 OS=Homo sapiens OX=9606 GN=UBE2M	UBE2M	20.9	46.39	47.5	10	20	10	0.94	1.2	1.277	0.00058482	Up
Q4V328	GRIP1-associated protein 1 OS=Homo sapiens OX=9606 GN=GRIPAP1	GRIPAP1	95.988	50.434	15.1	10	10	10	1.064	1.357	1.275	0.0095176	Up
Q9H000	Probable E3 ubiquitin-protein ligase makorin-2 OS=Homo sapiens OX=9606 GN=MKRN2	MKRN2	46.94	48.09	24	9	9	9	0.869	1.108	1.275	0.0124805	Up
P16333	Cytoplasmic protein NCK1 OS=Homo sapiens OX=9606 GN=NCK1	NCK1	42.864	60.594	39.8	16	23	15	0.899	1.146	1.275	1.2349e-06	Up
Q9H3P2	Negative elongation factor A OS=Homo sapiens OX=9606 GN=NELFA	NELFA	57.276	37.4	16.9	6	7	6	0.973	1.241	1.275	0.020863	Up
P62714	Serine/threonine-protein phosphatase 2A catalytic subunit beta isoform OS=Homo sapiens OX=9606 GN=PPP2CB	PPP2CB	35.575	8.6172	51.1	13	29	2	0.923	1.176	1.274	0.0135764	Up
Q14344	Guanine nucleotide-binding protein subunit alpha-13 OS=Homo sapiens OX=9606 GN=GNA13	GNA13	44.049	23.567	19.9	8	10	8	0.858	1.093	1.274	0.003876	Up
A0JNW5	UHRF1-binding protein 1-like OS=Homo sapiens OX=9606 GN=UHRF1BP1L	UHRF1BP1L	164.2	13.355	3.6	4	4	4	0.916	1.166	1.273	0.0068568	Up
O60504	Vinexin OS=Homo sapiens OX=9606 GN=SORBS3	SORBS3	75.34	20.014	13.6	7	7	7	0.89	1.133	1.273	0.0023797	Up
Q9NWV4	UPF0587 protein C1orf123 OS=Homo sapiens OX=9606 GN=C1orf123	C1orf123	18.048	55.824	56.2	7	8	7	0.776	0.988	1.273	0.00034267	Up
P10599	Thioredoxin OS=Homo sapiens OX=9606 GN=TXN	TXN	11.737	26.102	51.4	8	24	8	0.811	1.032	1.273	1.51311e-05	Up
O94973	AP-2 complex subunit alpha-2 OS=Homo sapiens OX=9606 GN=AP2A2	AP2A2	103.96	67.939	21.1	17	28	11	0.801	1.019	1.272	0.00070306	Up
P30042	ES1 protein homolog, mitochondrial OS=Homo sapiens OX=9606 GN=C21orf33	C21orf33	28.17	103.29	41.8	9	17	9	0.752	0.956	1.271	0.0020376	Up
A0FGR8	Extended synaptotagmin-2 OS=Homo sapiens OX=9606 GN=ESYT2	ESYT2	102.36	87.044	21.1	14	20	14	0.852	1.083	1.271	0.0064177	Up
P07814	Bifunctional glutamate/proline--tRNA ligase OS=Homo sapiens OX=9606 GN=EPRS	EPRS	170.59	323.31	40.5	58	118	57	1.006	1.277	1.269	1e-32	Up
Q99700	Ataxin-2 OS=Homo sapiens OX=9606 GN=ATXN2	ATXN2	140.28	82.471	13.7	16	23	14	0.987	1.252	1.268	1.4488e-08	Up
O15533	Tapasin OS=Homo sapiens OX=9606 GN=TAPBP	TAPBP	47.625	11.479	7.4	3	7	3	0.935	1.186	1.268	0.00173928	Up
O95202	Mitochondrial proton/calcium exchanger protein OS=Homo sapiens OX=9606 GN=LETM1	LETM1	83.353	123.9	23.1	15	25	15	0.977	1.239	1.268	9.7216e-07	Up
O43663	Protein regulator of cytokinesis 1 OS=Homo sapiens OX=9606 GN=PRC1	PRC1	71.606	34.788	17.9	10	14	10	0.851	1.079	1.268	0.00061619	Up
Q9NZ45	CDGSH iron-sulfur domain-containing protein 1 OS=Homo sapiens OX=9606 GN=CISD1	CISD1	12.199	27.058	49.1	6	11	6	0.813	1.03	1.267	0.00094255	Up
Q969U7	Proteasome assembly chaperone 2 OS=Homo sapiens OX=9606 GN=PSMG2	PSMG2	29.396	18.61	22	6	11	6	0.909	1.152	1.267	5.6178e-09	Up
P09972	Fructose-bisphosphate aldolase C OS=Homo sapiens OX=9606 GN=ALDOC	ALDOC	39.455	157.02	46.7	14	33	10	0.836	1.059	1.267	2.2993e-06	Up
Q8NB37	Glutamine amidotransferase-like class 1 domain-containing protein 1 OS=Homo sapiens OX=9606 GN=GATD1	GATD1	23.297	29.838	19.5	3	4	3	0.879	1.113	1.266	0.022957	Up
P29353	SHC-transforming protein 1 OS=Homo sapiens OX=9606 GN=SHC1	SHC1	62.821	35.628	21.4	10	11	10	0.962	1.217	1.265	0.00031843	Up
Q9HB71	Calcyclin-binding protein OS=Homo sapiens OX=9606 GN=CACYBP	CACYBP	26.21	107.87	49.6	16	40	16	0.991	1.254	1.265	3.4519e-07	Up
Q6IQ22	Ras-related protein Rab-12 OS=Homo sapiens OX=9606 GN=RAB12	RAB12	27.248	10.222	17.6	4	5	4	0.94	1.189	1.265	0.026975	Up
P30101	Protein disulfide-isomerase A3 OS=Homo sapiens OX=9606 GN=PDIA3	PDIA3	56.782	202.69	56.8	29	85	28	0.859	1.086	1.264	2.34934e-12	Up
Q96A49	Synapse-associated protein 1 OS=Homo sapiens OX=9606 GN=SYAP1	SYAP1	39.933	110.25	34.4	12	16	12	0.919	1.16	1.262	3.6429e-05	Up
Q9H0B6	Kinesin light chain 2 OS=Homo sapiens OX=9606 GN=KLC2	KLC2	68.934	26.419	24.9	15	17	8	0.979	1.235	1.261	0.0068226	Up
P50213	Isocitrate dehydrogenase [NAD] subunit alpha, mitochondrial OS=Homo sapiens OX=9606 GN=IDH3A	IDH3A	39.591	80.114	39.9	14	22	14	0.862	1.087	1.261	4.1445e-05	Up
Q14254	Flotillin-2 OS=Homo sapiens OX=9606 GN=FLOT2	FLOT2	47.064	102.17	39	15	21	15	0.856	1.079	1.261	7.7038e-05	Up
P0CG12	Chromosome transmission fidelity protein 8 homolog isoform 2 OS=Homo sapiens OX=9606 GN=CHTF8	CHTF8	51.391	10.667	8.8	4	4	4	0.935	1.178	1.26	0.021762	Up
P50402	Emerin OS=Homo sapiens OX=9606 GN=EMD	EMD	28.994	86.155	44.9	11	20	11	0.971	1.223	1.26	1.88476e-05	Up
P42167	Lamina-associated polypeptide 2, isoforms beta/gamma OS=Homo sapiens OX=9606 GN=TMPO	TMPO	50.67	83.685	43.8	16	32	8	1.019	1.284	1.26	4.101e-05	Up
A6NHR9	Structural maintenance of chromosomes flexible hinge domain-containing protein 1 OS=Homo sapiens OX=9606 GN=SMCHD1	SMCHD1	226.37	94.496	13.9	23	30	23	1.049	1.321	1.259	5.3109e-09	Up
Q92542	Nicastrin OS=Homo sapiens OX=9606 GN=NCSTN	NCSTN	78.41	15.378	9.2	6	8	6	0.865	1.089	1.259	0.0190981	Up
P21283	V-type proton ATPase subunit C 1 OS=Homo sapiens OX=9606 GN=ATP6V1C1	ATP6V1C1	43.941	83.479	36.9	15	20	15	0.937	1.179	1.258	0.000119223	Up
Q9Y2H6	Fibronectin type-III domain-containing protein 3A OS=Homo sapiens OX=9606 GN=FNDC3A	FNDC3A	131.85	50.317	9.8	11	12	11	0.789	0.992	1.257	0.003661	Up
O95155	Ubiquitin conjugation factor E4 B OS=Homo sapiens OX=9606 GN=UBE4B	UBE4B	146.18	35.699	9.7	11	14	11	1.013	1.273	1.257	0.0055402	Up
Q96T51	RUN and FYVE domain-containing protein 1 OS=Homo sapiens OX=9606 GN=RUFY1	RUFY1	79.817	56.901	27.8	18	22	17	0.948	1.192	1.257	1.0536e-10	Up
Q96DB5	Regulator of microtubule dynamics protein 1 OS=Homo sapiens OX=9606 GN=RMDN1	RMDN1	35.808	20.893	21	7	11	7	0.786	0.988	1.257	0.024362	Up
Q16762	Thiosulfate sulfurtransferase OS=Homo sapiens OX=9606 GN=TST	TST	33.429	19.56	21.2	6	7	6	0.774	0.973	1.257	0.00172053	Up
P54819	Adenylate kinase 2, mitochondrial OS=Homo sapiens OX=9606 GN=AK2	AK2	26.477	94.269	59.4	12	38	12	0.916	1.151	1.257	7.57328e-12	Up
Q96C57	Uncharacterized protein C12orf43 OS=Homo sapiens OX=9606 GN=C12orf43	C12orf43	28.17	48.104	28.2	5	5	5	0.971	1.221	1.257	0.005503	Up
Q16774	Guanylate kinase OS=Homo sapiens OX=9606 GN=GUK1	GUK1	21.725	13.796	21.8	4	4	4	0.988	1.241	1.256	0.02856	Up
Q9GZU8	Protein FAM192A OS=Homo sapiens OX=9606 GN=FAM192A	FAM192A	28.912	11.008	14.6	4	4	4	0.957	1.202	1.256	0.00068046	Up
Q9NXA8	NAD-dependent protein deacylase sirtuin-5, mitochondrial OS=Homo sapiens OX=9606 GN=SIRT5	SIRT5	33.881	28.548	10.6	2	3	2	0.868	1.089	1.255	0.026502	Up
O00220	Tumor necrosis factor receptor superfamily member 10A OS=Homo sapiens OX=9606 GN=TNFRSF10A	TNFRSF10A	50.089	22.331	11.3	5	7	5	0.813	1.02	1.255	0.049501	Up
O75592	E3 ubiquitin-protein ligase MYCBP2 OS=Homo sapiens OX=9606 GN=MYCBP2	MYCBP2	510.08	48.319	2.3	9	10	9	0.848	1.063	1.254	0.0113378	Up
Q05397	Focal adhesion kinase 1 OS=Homo sapiens OX=9606 GN=PTK2	PTK2	119.23	90.22	19.7	20	28	20	0.756	0.948	1.254	8.905e-08	Up
O15400	Syntaxin-7 OS=Homo sapiens OX=9606 GN=STX7	STX7	29.815	39.8	23.8	5	8	5	0.87	1.09	1.253	0.00034203	Up
P17174	Aspartate aminotransferase, cytoplasmic OS=Homo sapiens OX=9606 GN=GOT1	GOT1	46.247	102.27	40.4	14	25	14	0.879	1.101	1.253	0.0161797	Up
P20339	Ras-related protein Rab-5A OS=Homo sapiens OX=9606 GN=RAB5A	RAB5A	23.658	53.478	42.3	7	18	4	0.838	1.05	1.253	0.00054344	Up
Q9BQE5	Apolipoprotein L2 OS=Homo sapiens OX=9606 GN=APOL2	APOL2	37.092	16.606	14.8	5	6	5	0.785	0.983	1.252	0.00136249	Up
Q01085	Nucleolysin TIAR OS=Homo sapiens OX=9606 GN=TIAL1	TIAL1	41.59	24.405	21.6	8	12	4	0.924	1.156	1.251	0.00057944	Up
P50148	Guanine nucleotide-binding protein G(q) subunit alpha OS=Homo sapiens OX=9606 GN=GNAQ	GNAQ	42.142	22.976	23.7	8	10	5	0.984	1.231	1.251	0.00121772	Up
P07948	Tyrosine-protein kinase Lyn OS=Homo sapiens OX=9606 GN=LYN	LYN	58.573	35.161	18	8	10	8	0.879	1.099	1.25	0.00068201	Up
P27361	Mitogen-activated protein kinase 3 OS=Homo sapiens OX=9606 GN=MAPK3	MAPK3	43.135	23.854	22.2	7	13	5	0.82	1.025	1.25	0.00167847	Up
P53992	Protein transport protein Sec24C OS=Homo sapiens OX=9606 GN=SEC24C	SEC24C	118.32	93.502	19.6	18	25	16	0.925	1.155	1.249	0.0018388	Up
O75044	SLIT-ROBO Rho GTPase-activating protein 2 OS=Homo sapiens OX=9606 GN=SRGAP2	SRGAP2	120.87	14.532	5.7	5	5	5	0.935	1.168	1.249	0.0174607	Up
P18859	ATP synthase-coupling factor 6, mitochondrial OS=Homo sapiens OX=9606 GN=ATP5J	ATP5J	12.587	31.59	45.4	4	11	4	0.845	1.055	1.249	0.0083029	Up
O00264	Membrane-associated progesterone receptor component 1 OS=Homo sapiens OX=9606 GN=PGRMC1	PGRMC1	21.671	32.64	37.4	8	12	7	0.998	1.246	1.248	0.0101024	Up
Q96G28	Cilia- and flagella-associated protein 36 OS=Homo sapiens OX=9606 GN=CFAP36	CFAP36	39.446	19.381	19	5	5	5	0.787	0.981	1.247	0.02906	Up
Q9H3Q1	Cdc42 effector protein 4 OS=Homo sapiens OX=9606 GN=CDC42EP4	CDC42EP4	37.979	34.092	18.8	6	9	5	0.748	0.933	1.247	0.0071013	Up
P45954	Short/branched chain specific acyl-CoA dehydrogenase, mitochondrial OS=Homo sapiens OX=9606 GN=ACADSB	ACADSB	47.485	38.904	21.5	7	9	7	0.905	1.128	1.246	0.0170175	Up
Q9NQW7	Xaa-Pro aminopeptidase 1 OS=Homo sapiens OX=9606 GN=XPNPEP1	XPNPEP1	69.917	59.4	22.5	15	19	15	0.951	1.185	1.246	0.00152435	Up
Q15018	BRISC complex subunit Abraxas 2 OS=Homo sapiens OX=9606 GN=ABRAXAS2	ABRAXAS2	46.9	30.266	17.3	6	7	6	0.917	1.142	1.245	0.0004188	Up
Q96AE4	Far upstream element-binding protein 1 OS=Homo sapiens OX=9606 GN=FUBP1	FUBP1	67.56	217.73	54.8	30	75	25	0.968	1.205	1.245	1.4711e-10	Up
P09884	DNA polymerase alpha catalytic subunit OS=Homo sapiens OX=9606 GN=POLA1	POLA1	165.91	49.309	7.6	10	10	10	0.895	1.113	1.244	0.00146265	Up
P52298	Nuclear cap-binding protein subunit 2 OS=Homo sapiens OX=9606 GN=NCBP2	NCBP2	18.001	36.288	32.1	7	11	7	0.835	1.039	1.244	0.02106	Up
Q9NVM9	Integrator complex subunit 13 OS=Homo sapiens OX=9606 GN=INTS13	INTS13	80.224	30.947	18.1	13	15	13	0.916	1.139	1.243	0.00173712	Up
Q5RI15	Cytochrome c oxidase assembly protein COX20, mitochondrial OS=Homo sapiens OX=9606 GN=COX20	COX20	13.291	20.4	22.9	3	4	3	0.86	1.068	1.242	0.027275	Up
Q9P206	Uncharacterized protein KIAA1522 OS=Homo sapiens OX=9606 GN=KIAA1522	KIAA1522	107.09	20.357	6.6	5	6	5	0.905	1.123	1.241	0.00195816	Up
Q7Z739	YTH domain-containing family protein 3 OS=Homo sapiens OX=9606 GN=YTHDF3	YTHDF3	63.86	14.821	15.2	8	14	4	0.927	1.15	1.241	0.0020613	Up
Q9HBL7	Plasminogen receptor (KT) OS=Homo sapiens OX=9606 GN=PLGRKT	PLGRKT	17.201	8.4385	15.6	2	4	2	1.129	1.4	1.24	0.028136	Up
Q5VTR2	E3 ubiquitin-protein ligase BRE1A OS=Homo sapiens OX=9606 GN=RNF20	RNF20	113.66	53.325	18.8	16	20	13	1.044	1.295	1.24	0.028143	Up
Q14165	Malectin OS=Homo sapiens OX=9606 GN=MLEC	MLEC	32.233	25.382	23.3	6	8	6	1.004	1.245	1.24	0.00021651	Up
P14618	Pyruvate kinase PKM OS=Homo sapiens OX=9606 GN=PKM	PKM	57.936	323.31	74.4	40	178	40	0.85	1.054	1.24	1e-32	Up
O43447	Peptidyl-prolyl cis-trans isomerase H OS=Homo sapiens OX=9606 GN=PPIH	PPIH	19.208	16.376	31.1	6	19	6	0.891	1.104	1.239	0.00051855	Up
P54727	UV excision repair protein RAD23 homolog B OS=Homo sapiens OX=9606 GN=RAD23B	RAD23B	43.171	44.688	26.7	11	29	8	0.892	1.105	1.239	0.00156085	Up
Q08623	Pseudouridine-5'-phosphatase OS=Homo sapiens OX=9606 GN=PUDP	PUDP	25.249	11.738	11.4	2	3	2	0.973	1.206	1.239	0.00086274	Up
Q8TDH9	Biogenesis of lysosome-related organelles complex 1 subunit 5 OS=Homo sapiens OX=9606 GN=BLOC1S5	BLOC1S5	21.609	11.101	16.6	3	3	3	0.89	1.102	1.238	0.048783	Up
O75431	Metaxin-2 OS=Homo sapiens OX=9606 GN=MTX2	MTX2	29.763	10.436	15.6	4	9	4	0.881	1.089	1.236	0.0021026	Up
O75347	Tubulin-specific chaperone A OS=Homo sapiens OX=9606 GN=TBCA	TBCA	12.855	38.586	62	9	20	9	0.973	1.202	1.235	0.00028193	Up
Q86UE8	Serine/threonine-protein kinase tousled-like 2 OS=Homo sapiens OX=9606 GN=TLK2	TLK2	87.66	44.699	14.2	9	9	6	0.927	1.145	1.235	0.0143353	Up
Q8ND04	Protein SMG8 OS=Homo sapiens OX=9606 GN=SMG8	SMG8	109.68	15.668	4.7	4	5	4	0.891	1.1	1.235	0.0067772	Up
Q14232	Translation initiation factor eIF-2B subunit alpha OS=Homo sapiens OX=9606 GN=EIF2B1	EIF2B1	33.712	48.823	32.5	11	17	11	0.961	1.187	1.235	0.0169249	Up
P23588	Eukaryotic translation initiation factor 4B OS=Homo sapiens OX=9606 GN=EIF4B	EIF4B	69.15	126.35	36.8	25	49	25	1.002	1.236	1.234	7.9464e-07	Up
Q9BZK7	F-box-like/WD repeat-containing protein TBL1XR1 OS=Homo sapiens OX=9606 GN=TBL1XR1	TBL1XR1	55.594	76.12	25.9	10	16	10	1.075	1.327	1.234	1.52956e-05	Up
Q13617	Cullin-2 OS=Homo sapiens OX=9606 GN=CUL2	CUL2	86.982	38.303	16.6	14	16	14	0.913	1.127	1.234	0.001982	Up
Q5VZK9	F-actin-uncapping protein LRRC16A OS=Homo sapiens OX=9606 GN=CARMIL1	CARMIL1	151.56	64.573	12.4	14	19	14	0.841	1.038	1.234	0.00015813	Up
P10644	cAMP-dependent protein kinase type I-alpha regulatory subunit OS=Homo sapiens OX=9606 GN=PRKAR1A	PRKAR1A	42.981	80.737	20.2	8	13	5	0.862	1.064	1.234	0.000119891	Up
Q7Z5K2	Wings apart-like protein homolog OS=Homo sapiens OX=9606 GN=WAPL	WAPL	132.94	122.05	18	17	18	17	0.877	1.081	1.233	3.6053e-06	Up
P54578	Ubiquitin carboxyl-terminal hydrolase 14 OS=Homo sapiens OX=9606 GN=USP14	USP14	56.068	114.23	33.4	14	26	14	1.073	1.323	1.233	3.9491e-07	Up
P36543	V-type proton ATPase subunit E 1 OS=Homo sapiens OX=9606 GN=ATP6V1E1	ATP6V1E1	26.145	27.74	27.9	8	12	8	0.909	1.121	1.233	0.046063	Up
P09914	Interferon-induced protein with tetratricopeptide repeats 1 OS=Homo sapiens OX=9606 GN=IFIT1	IFIT1	55.36	74.773	27.8	10	14	9	0.752	0.927	1.233	0.0022227	Up
Q15008	26S proteasome non-ATPase regulatory subunit 6 OS=Homo sapiens OX=9606 GN=PSMD6	PSMD6	45.531	71.742	36	16	27	16	0.98	1.207	1.232	0.00141692	Up
P62308	Small nuclear ribonucleoprotein G OS=Homo sapiens OX=9606 GN=SNRPG	SNRPG	8.496	15.331	36.8	5	11	5	0.883	1.087	1.231	0.0191374	Up
Q14257	Reticulocalbin-2 OS=Homo sapiens OX=9606 GN=RCN2	RCN2	36.876	33.405	27.4	9	16	9	0.883	1.086	1.23	0.007223	Up
Q6P2E9	Enhancer of mRNA-decapping protein 4 OS=Homo sapiens OX=9606 GN=EDC4	EDC4	151.66	136.12	19.1	21	29	21	0.954	1.173	1.23	0.00033875	Up
Q9BPW8	Protein NipSnap homolog 1 OS=Homo sapiens OX=9606 GN=NIPSNAP1	NIPSNAP1	33.31	21.807	16.2	4	5	3	0.773	0.95	1.229	0.0013591	Up
Q9BRR6	ADP-dependent glucokinase OS=Homo sapiens OX=9606 GN=ADPGK	ADPGK	54.088	25.689	12.5	5	6	5	0.803	0.987	1.229	0.026284	Up
Q05086	Ubiquitin-protein ligase E3A OS=Homo sapiens OX=9606 GN=UBE3A	UBE3A	100.69	25.189	10.7	8	8	8	0.943	1.159	1.229	0.0057567	Up
P51812	Ribosomal protein S6 kinase alpha-3 OS=Homo sapiens OX=9606 GN=RPS6KA3	RPS6KA3	83.735	80.785	33	22	30	13	0.89	1.093	1.228	3.0992e-09	Up
P61604	10 kDa heat shock protein, mitochondrial OS=Homo sapiens OX=9606 GN=HSPE1	HSPE1	10.932	39.761	75.5	9	30	9	0.903	1.109	1.228	3.4566e-08	Up
Q14376	UDP-glucose 4-epimerase OS=Homo sapiens OX=9606 GN=GALE	GALE	38.281	70.274	25.6	10	12	10	0.967	1.187	1.228	0.0077437	Up
Q92896	Golgi apparatus protein 1 OS=Homo sapiens OX=9606 GN=GLG1	GLG1	134.55	69.852	15.5	17	18	17	0.916	1.123	1.226	7.7926e-08	Up
P00966	Argininosuccinate synthase OS=Homo sapiens OX=9606 GN=ASS1	ASS1	46.53	71.666	26.7	11	24	11	0.917	1.124	1.226	0.0031574	Up
O15541	RING finger protein 113A OS=Homo sapiens OX=9606 GN=RNF113A	RNF113A	38.787	18.071	15.5	6	9	6	0.956	1.172	1.226	0.0018013	Up
Q86Y56	Dynein assembly factor 5, axonemal OS=Homo sapiens OX=9606 GN=DNAAF5	DNAAF5	93.52	46.223	16.6	13	16	13	1.057	1.296	1.226	0.0168185	Up
Q6NXS1	Protein phosphatase inhibitor 2-like protein 3 OS=Homo sapiens OX=9606 GN=PPP1R2P3	PPP1R2P3	23.106	20.265	17.6	4	9	4	0.858	1.05	1.224	0.0157752	Up
P31150	Rab GDP dissociation inhibitor alpha OS=Homo sapiens OX=9606 GN=GDI1	GDI1	50.582	57.302	35.8	14	25	9	1.055	1.291	1.224	1.3097e-06	Up
Q15126	Phosphomevalonate kinase OS=Homo sapiens OX=9606 GN=PMVK	PMVK	21.995	10.552	20.8	4	5	4	1.07	1.31	1.224	0.044342	Up
P41229	Lysine-specific demethylase 5C OS=Homo sapiens OX=9606 GN=KDM5C	KDM5C	175.72	26.053	6	9	9	9	0.951	1.164	1.224	0.00037694	Up
Q49B96	Cytochrome c oxidase assembly protein COX19 OS=Homo sapiens OX=9606 GN=COX19	COX19	10.394	8.2369	25.6	2	2	2	0.882	1.079	1.223	0.027057	Up
Q96PK6	RNA-binding protein 14 OS=Homo sapiens OX=9606 GN=RBM14	RBM14	69.491	122.96	30.6	18	45	18	0.914	1.117	1.222	4.4425e-06	Up
Q9Y6A5	Transforming acidic coiled-coil-containing protein 3 OS=Homo sapiens OX=9606 GN=TACC3	TACC3	90.359	79.75	22.3	15	18	15	0.946	1.155	1.221	0.0046385	Up
Q9Y3Z3	Deoxynucleoside triphosphate triphosphohydrolase SAMHD1 OS=Homo sapiens OX=9606 GN=SAMHD1	SAMHD1	72.2	48.159	21.6	12	13	12	1.129	1.377	1.22	0.0092383	Up
P55201	Peregrin OS=Homo sapiens OX=9606 GN=BRPF1	BRPF1	137.5	8.0304	2.6	3	4	2	0.939	1.144	1.218	0.033596	Up
P56192	Methionine--tRNA ligase, cytoplasmic OS=Homo sapiens OX=9606 GN=MARS	MARS	101.11	171.78	29.8	23	38	23	0.978	1.191	1.218	2.2074e-05	Up
Q9NYB9	Abl interactor 2 OS=Homo sapiens OX=9606 GN=ABI2	ABI2	55.663	18.946	13.1	5	5	4	0.918	1.117	1.217	0.0162813	Up
P49589	Cysteine--tRNA ligase, cytoplasmic OS=Homo sapiens OX=9606 GN=CARS	CARS	85.472	131.97	36.8	26	45	26	1.014	1.234	1.217	1.4623e-07	Up
O75436	Vacuolar protein sorting-associated protein 26A OS=Homo sapiens OX=9606 GN=VPS26A	VPS26A	38.169	86.05	37.9	11	18	10	0.987	1.2	1.216	0.002119	Up
Q9Y3I1	F-box only protein 7 OS=Homo sapiens OX=9606 GN=FBXO7	FBXO7	58.502	12.619	4.6	2	4	2	0.723	0.879	1.216	0.0099793	Up
Q9H0E3	Histone deacetylase complex subunit SAP130 OS=Homo sapiens OX=9606 GN=SAP130	SAP130	110.32	8.6638	4	4	5	4	0.906	1.102	1.216	0.033938	Up
P30566	Adenylosuccinate lyase OS=Homo sapiens OX=9606 GN=ADSL	ADSL	54.889	71.291	20.5	10	13	10	0.827	1.006	1.216	3.9749e-07	Up
O00410	Importin-5 OS=Homo sapiens OX=9606 GN=IPO5	IPO5	123.63	323.31	39.9	37	96	36	0.897	1.091	1.216	1e-32	Up
Q96ME1	F-box/LRR-repeat protein 18 OS=Homo sapiens OX=9606 GN=FBXL18	FBXL18	88.34	64.398	14.8	9	11	9	0.996	1.211	1.216	9.6427e-05	Up
Q9BVC6	Transmembrane protein 109 OS=Homo sapiens OX=9606 GN=TMEM109	TMEM109	26.21	16.485	13.2	5	10	5	0.936	1.138	1.216	0.0088405	Up
Q96JH7	Deubiquitinating protein VCIP135 OS=Homo sapiens OX=9606 GN=VCPIP1	VCPIP1	134.32	42.412	11	12	16	12	0.91	1.106	1.215	0.00117617	Up
Q99714	3-hydroxyacyl-CoA dehydrogenase type-2 OS=Homo sapiens OX=9606 GN=HSD17B10	HSD17B10	26.923	133.63	43.7	8	18	8	0.978	1.188	1.215	0.028375	Up
P0DMN0	Sulfotransferase 1A4 OS=Homo sapiens OX=9606 GN=SULT1A4	SULT1A4	34.196	42.01	26.8	7	8	3	0.715	0.869	1.215	0.00029811	Up
Q15738	Sterol-4-alpha-carboxylate 3-dehydrogenase, decarboxylating OS=Homo sapiens OX=9606 GN=NSDHL	NSDHL	41.9	66.869	34	10	12	10	0.917	1.114	1.215	0.0022811	Up
Q93050	V-type proton ATPase 116 kDa subunit a isoform 1 OS=Homo sapiens OX=9606 GN=ATP6V0A1	ATP6V0A1	96.412	53.349	13.4	9	9	8	0.909	1.104	1.215	0.0126845	Up
O75369	Filamin-B OS=Homo sapiens OX=9606 GN=FLNB	FLNB	278.16	323.31	50.8	112	246	101	0.78	0.947	1.214	1.11022e-16	Up
P53384	Cytosolic Fe-S cluster assembly factor NUBP1 OS=Homo sapiens OX=9606 GN=NUBP1	NUBP1	34.534	36.874	15.3	5	7	5	0.873	1.06	1.214	0.0119995	Up
Q9Y251	Heparanase OS=Homo sapiens OX=9606 GN=HPSE	HPSE	61.148	2.4255	1.7	1	2	1	1.021	1.239	1.214	0.0046422	Up
Q01813	ATP-dependent 6-phosphofructokinase, platelet type OS=Homo sapiens OX=9606 GN=PFKP	PFKP	85.595	323.31	42.5	29	64	26	0.96	1.165	1.214	1.66533e-15	Up
Q13510	Acid ceramidase OS=Homo sapiens OX=9606 GN=ASAH1	ASAH1	44.659	5.0695	4.8	2	2	2	1.146	1.391	1.214	0.0100552	Up
Q92538	Golgi-specific brefeldin A-resistance guanine nucleotide exchange factor 1 OS=Homo sapiens OX=9606 GN=GBF1	GBF1	206.44	115.98	13.2	19	21	19	0.915	1.11	1.213	3.1113e-06	Up
Q14157	Ubiquitin-associated protein 2-like OS=Homo sapiens OX=9606 GN=UBAP2L	UBAP2L	114.53	135.7	24.2	18	36	18	1.014	1.23	1.213	1.4453e-08	Up
Q99471	Prefoldin subunit 5 OS=Homo sapiens OX=9606 GN=PFDN5	PFDN5	17.328	62.793	67.5	9	21	9	1.043	1.265	1.213	0.00060382	Up
Q9H3H3	UPF0696 protein C11orf68 OS=Homo sapiens OX=9606 GN=C11orf68	C11orf68	27.354	18.701	18.7	4	5	4	0.976	1.184	1.213	0.0028362	Up
Q8WUX9	Charged multivesicular body protein 7 OS=Homo sapiens OX=9606 GN=CHMP7	CHMP7	50.91	14.603	11.7	5	7	5	0.911	1.104	1.212	0.00067918	Up
A3KN83	Protein strawberry notch homolog 1 OS=Homo sapiens OX=9606 GN=SBNO1	SBNO1	154.31	48.944	10.2	12	14	12	1.039	1.259	1.212	0.00026119	Up
Q96FJ2	Dynein light chain 2, cytoplasmic OS=Homo sapiens OX=9606 GN=DYNLL2	DYNLL2	10.35	57.402	50.6	3	7	2	0.805	0.976	1.212	0.030744	Up
Q6ZT12	E3 ubiquitin-protein ligase UBR3 OS=Homo sapiens OX=9606 GN=UBR3	UBR3	212.43	8.6847	2.2	4	4	4	0.9	1.09	1.211	0.025517	Up
P16219	Short-chain specific acyl-CoA dehydrogenase, mitochondrial OS=Homo sapiens OX=9606 GN=ACADS	ACADS	44.297	9.9244	9	3	5	3	0.981	1.188	1.211	0.035179	Up
O94979	Protein transport protein Sec31A OS=Homo sapiens OX=9606 GN=SEC31A	SEC31A	133.01	74.933	16.6	20	26	20	0.883	1.068	1.21	0.000103585	Up
Q9P2X0	Dolichol-phosphate mannosyltransferase subunit 3 OS=Homo sapiens OX=9606 GN=DPM3	DPM3	10.094	10.647	23.9	2	3	2	0.908	1.099	1.21	0.044581	Up
O14562	Ubiquitin domain-containing protein UBFD1 OS=Homo sapiens OX=9606 GN=UBFD1	UBFD1	33.382	14.757	15.2	4	6	4	0.88	1.065	1.21	0.0176572	Up
Q9UJX2	Cell division cycle protein 23 homolog OS=Homo sapiens OX=9606 GN=CDC23	CDC23	68.833	55.104	15.2	8	9	8	0.908	1.099	1.21	8.0089e-05	Up
P26885	Peptidyl-prolyl cis-trans isomerase FKBP2 OS=Homo sapiens OX=9606 GN=FKBP2	FKBP2	15.649	26.689	25.4	6	9	6	0.856	1.035	1.209	0.039539	Up
Q99942	E3 ubiquitin-protein ligase RNF5 OS=Homo sapiens OX=9606 GN=RNF5	RNF5	19.881	5.511	12.2	3	3	2	0.895	1.082	1.209	0.040698	Up
Q9NYL9	Tropomodulin-3 OS=Homo sapiens OX=9606 GN=TMOD3	TMOD3	39.594	88.208	40.1	12	21	12	0.798	0.964	1.208	0.00049563	Up
Q8WWI1	LIM domain only protein 7 OS=Homo sapiens OX=9606 GN=LMO7	LMO7	192.69	151.54	23.1	32	38	32	0.592	0.715	1.208	0.0058165	Up
Q9ULC4	Malignant T-cell-amplified sequence 1 OS=Homo sapiens OX=9606 GN=MCTS1	MCTS1	20.555	53.787	47	6	12	6	0.981	1.184	1.207	1.75757e-05	Up
Q8N163	Cell cycle and apoptosis regulator protein 2 OS=Homo sapiens OX=9606 GN=CCAR2	CCAR2	102.9	127.73	23.9	18	33	18	0.923	1.114	1.207	0.00018047	Up
P36404	ADP-ribosylation factor-like protein 2 OS=Homo sapiens OX=9606 GN=ARL2	ARL2	20.878	11.23	21.7	4	6	4	0.929	1.121	1.207	0.028282	Up
Q15392	Delta(24)-sterol reductase OS=Homo sapiens OX=9606 GN=DHCR24	DHCR24	60.101	36.123	15.1	10	13	10	0.872	1.052	1.206	0.00063555	Up
Q9C0E8	Endoplasmic reticulum junction formation protein lunapark OS=Homo sapiens OX=9606 GN=LNPK	LNPK	47.739	21.876	14	6	9	6	0.888	1.07	1.205	0.0084397	Up
Q9NZL9	Methionine adenosyltransferase 2 subunit beta OS=Homo sapiens OX=9606 GN=MAT2B	MAT2B	37.551	95	27.2	9	12	9	0.976	1.176	1.205	0.0185775	Up
Q96RU3	Formin-binding protein 1 OS=Homo sapiens OX=9606 GN=FNBP1	FNBP1	71.306	16.047	9.1	6	7	6	0.977	1.177	1.205	0.00096308	Up
O60502	Protein O-GlcNAcase OS=Homo sapiens OX=9606 GN=MGEA5	MGEA5	102.91	46.528	10.5	10	15	10	1.025	1.234	1.204	0.00156136	Up
P22307	Non-specific lipid-transfer protein OS=Homo sapiens OX=9606 GN=SCP2	SCP2	58.993	67.221	17.2	10	21	10	1.024	1.233	1.204	6.1454e-08	Up
Q9UJV9	Probable ATP-dependent RNA helicase DDX41 OS=Homo sapiens OX=9606 GN=DDX41	DDX41	69.837	20.554	14	9	10	9	0.888	1.069	1.204	0.0034596	Up
O43148	mRNA cap guanine-N7 methyltransferase OS=Homo sapiens OX=9606 GN=RNMT	RNMT	54.843	62.113	21	9	10	9	0.956	1.15	1.203	0.0005772	Up
O43395	U4/U6 small nuclear ribonucleoprotein Prp3 OS=Homo sapiens OX=9606 GN=PRPF3	PRPF3	77.528	103.51	36.7	22	33	22	0.971	1.167	1.202	3.50264e-12	Up
Q8NEM2	SHC SH2 domain-binding protein 1 OS=Homo sapiens OX=9606 GN=SHCBP1	SHCBP1	75.69	49.639	17.4	9	11	9	0.903	1.085	1.202	0.0121614	Up
Q5JTZ9	Alanine--tRNA ligase, mitochondrial OS=Homo sapiens OX=9606 GN=AARS2	AARS2	107.34	67.157	14	12	14	12	0.974	1.171	1.202	0.042078	Up
Q5JVF3	PCI domain-containing protein 2 OS=Homo sapiens OX=9606 GN=PCID2	PCID2	46.029	62.227	31.3	11	12	11	0.913	1.097	1.202	0.0088384	Up
O43390	Heterogeneous nuclear ribonucleoprotein R OS=Homo sapiens OX=9606 GN=HNRNPR	HNRNPR	70.942	149.92	41.1	28	66	17	0.983	1.181	1.201	7.766e-10	Up
Q9BUJ2	Heterogeneous nuclear ribonucleoprotein U-like protein 1 OS=Homo sapiens OX=9606 GN=HNRNPUL1	HNRNPUL1	95.737	146.48	34.1	25	38	25	0.905	1.087	1.201	9.2865e-07	Up
Q58FF8	Putative heat shock protein HSP 90-beta 2 OS=Homo sapiens OX=9606 GN=HSP90AB2P	HSP90AB2P	44.348	20.135	21.5	12	64	1	0.971	1.166	1.201	0.00117874	Up
Q8N8N7	Prostaglandin reductase 2 OS=Homo sapiens OX=9606 GN=PTGR2	PTGR2	38.499	12.472	13.1	4	5	4	0.786	0.944	1.201	0.045961	Up
Q96BP3	Peptidylprolyl isomerase domain and WD repeat-containing protein 1 OS=Homo sapiens OX=9606 GN=PPWD1	PPWD1	73.574	29.636	14.9	8	9	8	0.938	1.127	1.201	0.0079615	Up
O60885	Bromodomain-containing protein 4 OS=Homo sapiens OX=9606 GN=BRD4	BRD4	152.22	41.131	9	11	18	6	1.109	0.924	0.833	0.0045595	Down
P36551	Oxygen-dependent coproporphyrinogen-III oxidase, mitochondrial OS=Homo sapiens OX=9606 GN=CPOX	CPOX	50.151	61.54	27.8	11	14	11	1.169	0.974	0.833	0.020176	Down
O95400	CD2 antigen cytoplasmic tail-binding protein 2 OS=Homo sapiens OX=9606 GN=CD2BP2	CD2BP2	37.646	19.979	19.1	6	7	6	1.016	0.846	0.833	0.020162	Down
P40939	Trifunctional enzyme subunit alpha, mitochondrial OS=Homo sapiens OX=9606 GN=HADHA	HADHA	82.999	192.79	45.5	32	62	32	1.026	0.855	0.833	7.465e-10	Down
O75027	ATP-binding cassette sub-family B member 7, mitochondrial OS=Homo sapiens OX=9606 GN=ABCB7	ABCB7	82.64	21.328	9	7	9	7	1.062	0.885	0.833	0.0064618	Down
Q9UN86	Ras GTPase-activating protein-binding protein 2 OS=Homo sapiens OX=9606 GN=G3BP2	G3BP2	54.12	28.087	21	10	25	9	1.115	0.929	0.833	0.00097548	Down
P04083	Annexin A1 OS=Homo sapiens OX=9606 GN=ANXA1	ANXA1	38.714	323.31	63.9	25	77	25	0.98	0.816	0.833	9.131e-07	Down
P50613	Cyclin-dependent kinase 7 OS=Homo sapiens OX=9606 GN=CDK7	CDK7	39.038	20.557	22.5	6	8	6	1.121	0.933	0.832	0.00079538	Down
Q9H9J2	39S ribosomal protein L44, mitochondrial OS=Homo sapiens OX=9606 GN=MRPL44	MRPL44	37.535	96.962	33.4	10	14	10	1.183	0.984	0.832	0.0026636	Down
Q27J81	Inverted formin-2 OS=Homo sapiens OX=9606 GN=INF2	INF2	135.62	165.66	22.5	21	33	21	1.184	0.985	0.832	2.4875e-06	Down
Q07020	60S ribosomal protein L18 OS=Homo sapiens OX=9606 GN=RPL18	RPL18	21.634	31.459	34	8	17	8	1.188	0.988	0.832	0.0064794	Down
Q12926	ELAV-like protein 2 OS=Homo sapiens OX=9606 GN=ELAVL2	ELAVL2	39.503	11.493	12	4	4	4	1.147	0.953	0.831	0.03568	Down
P19784	Casein kinase II subunit alpha' OS=Homo sapiens OX=9606 GN=CSNK2A2	CSNK2A2	41.213	49.388	38.6	10	19	10	1.171	0.973	0.831	1.73738e-05	Down
Q9BQA1	Methylosome protein 50 OS=Homo sapiens OX=9606 GN=WDR77	WDR77	36.724	61.505	24.9	7	10	7	1.131	0.94	0.831	0.0084647	Down
Q13084	39S ribosomal protein L28, mitochondrial OS=Homo sapiens OX=9606 GN=MRPL28	MRPL28	30.156	7.3099	11.7	3	3	3	1.171	0.972	0.83	0.02588	Down
P04183	Thymidine kinase, cytosolic OS=Homo sapiens OX=9606 GN=TK1	TK1	25.468	22.806	38	7	10	7	1.052	0.872	0.829	0.0319	Down
Q9P2I0	Cleavage and polyadenylation specificity factor subunit 2 OS=Homo sapiens OX=9606 GN=CPSF2	CPSF2	88.486	52.839	17.4	12	14	12	1.139	0.943	0.828	0.0068417	Down
Q9BSC4	Nucleolar protein 10 OS=Homo sapiens OX=9606 GN=NOL10	NOL10	80.301	27.779	12.5	10	12	10	1.053	0.872	0.828	0.0034009	Down
Q9NP77	RNA polymerase II subunit A C-terminal domain phosphatase SSU72 OS=Homo sapiens OX=9606 GN=SSU72	SSU72	22.574	23.633	36.6	6	8	6	1.174	0.972	0.828	0.00111647	Down
Q8IXM3	39S ribosomal protein L41, mitochondrial OS=Homo sapiens OX=9606 GN=MRPL41	MRPL41	15.383	11.245	19	2	4	2	1.144	0.947	0.828	0.026844	Down
Q01970	1-phosphatidylinositol 4,5-bisphosphate phosphodiesterase beta-3 OS=Homo sapiens OX=9606 GN=PLCB3	PLCB3	138.8	96.632	12.6	12	17	12	1.03	0.853	0.828	0.021017	Down
Q9NR50	Translation initiation factor eIF-2B subunit gamma OS=Homo sapiens OX=9606 GN=EIF2B3	EIF2B3	50.24	53.405	25.9	10	13	10	1.139	0.943	0.828	0.0040047	Down
Q9NQS7	Inner centromere protein OS=Homo sapiens OX=9606 GN=INCENP	INCENP	105.43	36.565	11.1	10	11	10	1.137	0.94	0.827	0.0029022	Down
Q2NL82	Pre-rRNA-processing protein TSR1 homolog OS=Homo sapiens OX=9606 GN=TSR1	TSR1	91.809	126.59	20.9	15	26	15	1.084	0.896	0.827	0.0024426	Down
P23396	40S ribosomal protein S3 OS=Homo sapiens OX=9606 GN=RPS3	RPS3	26.688	88.032	69.1	17	54	17	1.145	0.947	0.827	9.30367e-13	Down
Q99436	Proteasome subunit beta type-7 OS=Homo sapiens OX=9606 GN=PSMB7	PSMB7	29.965	27.132	27.8	8	17	8	1.068	0.883	0.827	0.0020988	Down
Q99543	DnaJ homolog subfamily C member 2 OS=Homo sapiens OX=9606 GN=DNAJC2	DNAJC2	71.996	43.298	16.4	9	11	9	1.058	0.874	0.826	0.00109871	Down
P53611	Geranylgeranyl transferase type-2 subunit beta OS=Homo sapiens OX=9606 GN=RABGGTB	RABGGTB	36.924	16.203	12.1	4	6	4	1.149	0.949	0.826	0.023244	Down
Q9Y5S9	RNA-binding protein 8A OS=Homo sapiens OX=9606 GN=RBM8A	RBM8A	19.889	8.1906	15.5	3	7	3	1.237	1.022	0.826	9.7836e-05	Down
P09132	Signal recognition particle 19 kDa protein OS=Homo sapiens OX=9606 GN=SRP19	SRP19	16.156	53.45	45.8	7	12	7	1.159	0.956	0.825	0.00104243	Down
Q9NUP9	Protein lin-7 homolog C OS=Homo sapiens OX=9606 GN=LIN7C	LIN7C	21.834	11.918	15.2	3	7	3	1.038	0.856	0.825	0.047418	Down
Q92900	Regulator of nonsense transcripts 1 OS=Homo sapiens OX=9606 GN=UPF1	UPF1	124.34	281.79	35	32	45	32	1.148	0.947	0.825	8.3622e-09	Down
O75312	Zinc finger protein ZPR1 OS=Homo sapiens OX=9606 GN=ZPR1	ZPR1	50.925	59.689	26.8	11	16	11	1.051	0.867	0.825	0.00083824	Down
Q8WVM8	Sec1 family domain-containing protein 1 OS=Homo sapiens OX=9606 GN=SCFD1	SCFD1	72.379	110.88	26.6	14	20	14	0.99	0.817	0.825	0.00186136	Down
Q9Y570	Protein phosphatase methylesterase 1 OS=Homo sapiens OX=9606 GN=PPME1	PPME1	42.315	45.215	37.3	11	15	11	1.25	1.031	0.825	0.0100224	Down
O75489	NADH dehydrogenase [ubiquinone] iron-sulfur protein 3, mitochondrial OS=Homo sapiens OX=9606 GN=NDUFS3	NDUFS3	30.241	86.359	47.7	13	20	13	1.126	0.929	0.825	0.0157433	Down
Q9UBK8	Methionine synthase reductase OS=Homo sapiens OX=9606 GN=MTRR	MTRR	80.409	41.591	12	7	8	7	1.053	0.869	0.825	0.0170625	Down
Q14451	Growth factor receptor-bound protein 7 OS=Homo sapiens OX=9606 GN=GRB7	GRB7	59.68	14.369	8.1	4	4	4	0.961	0.792	0.824	0.03442	Down
O76021	Ribosomal L1 domain-containing protein 1 OS=Homo sapiens OX=9606 GN=RSL1D1	RSL1D1	54.972	156.21	42	24	36	24	1.151	0.948	0.824	3.607e-05	Down
O15145	Actin-related protein 2/3 complex subunit 3 OS=Homo sapiens OX=9606 GN=ARPC3	ARPC3	20.546	17.862	30.9	5	6	5	1.1	0.906	0.824	0.0106404	Down
Q6PCB5	Round spermatid basic protein 1-like protein OS=Homo sapiens OX=9606 GN=RSBN1L	RSBN1L	94.868	23.762	9.8	7	7	7	1.047	0.863	0.824	0.048822	Down
O14737	Programmed cell death protein 5 OS=Homo sapiens OX=9606 GN=PDCD5	PDCD5	14.285	21.579	48	6	12	6	1.03	0.849	0.824	0.023637	Down
P63173	60S ribosomal protein L38 OS=Homo sapiens OX=9606 GN=RPL38	RPL38	8.2178	11.001	31.4	2	5	2	1.158	0.954	0.824	0.043637	Down
Q9NPD8	Ubiquitin-conjugating enzyme E2 T OS=Homo sapiens OX=9606 GN=UBE2T	UBE2T	22.521	32.908	32.5	5	6	5	1.228	1.012	0.824	0.037878	Down
Q8IVT2	Mitotic interactor and substrate of PLK1 OS=Homo sapiens OX=9606 GN=MISP	MISP	75.356	142.96	33.1	16	19	16	0.863	0.709	0.822	0.024479	Down
Q9H4L5	Oxysterol-binding protein-related protein 3 OS=Homo sapiens OX=9606 GN=OSBPL3	OSBPL3	101.22	19.268	7.3	6	6	6	0.966	0.793	0.821	0.035318	Down
O14530	Thioredoxin domain-containing protein 9 OS=Homo sapiens OX=9606 GN=TXNDC9	TXNDC9	26.534	9.0918	15.9	4	6	4	0.976	0.801	0.821	0.0040833	Down
P61353	60S ribosomal protein L27 OS=Homo sapiens OX=9606 GN=RPL27	RPL27	15.798	85.232	49.3	8	20	8	1.208	0.992	0.821	0.0087392	Down
P41567	Eukaryotic translation initiation factor 1 OS=Homo sapiens OX=9606 GN=EIF1	EIF1	12.732	93.626	76.1	7	13	7	1.194	0.98	0.821	4.3388e-05	Down
P11388	DNA topoisomerase 2-alpha OS=Homo sapiens OX=9606 GN=TOP2A	TOP2A	174.38	240.81	30.2	51	85	37	0.934	0.766	0.82	3.0066e-08	Down
Q5T6F2	Ubiquitin-associated protein 2 OS=Homo sapiens OX=9606 GN=UBAP2	UBAP2	117.11	87.342	14.7	12	19	12	1.142	0.936	0.82	7.787e-07	Down
Q8TDN6	Ribosome biogenesis protein BRX1 homolog OS=Homo sapiens OX=9606 GN=BRIX1	BRIX1	41.401	50.882	28.3	11	19	11	1.072	0.879	0.82	4.1177e-05	Down
O95391	Pre-mRNA-splicing factor SLU7 OS=Homo sapiens OX=9606 GN=SLU7	SLU7	68.386	7.6135	8	4	4	4	1.137	0.932	0.82	0.031517	Down
Q9UBU9	Nuclear RNA export factor 1 OS=Homo sapiens OX=9606 GN=NXF1	NXF1	70.182	81.802	23.6	15	19	15	1.131	0.927	0.82	3.2839e-06	Down
P99999	Cytochrome c OS=Homo sapiens OX=9606 GN=CYCS	CYCS	11.749	40.062	55.2	6	16	6	1.177	0.965	0.82	0.0027982	Down
P53004	Biliverdin reductase A OS=Homo sapiens OX=9606 GN=BLVRA	BLVRA	33.428	34.292	27.7	9	15	9	0.992	0.812	0.819	0.0071612	Down
Q9H6D7	HAUS augmin-like complex subunit 4 OS=Homo sapiens OX=9606 GN=HAUS4	HAUS4	42.399	5.1637	5	2	3	2	1.18	0.967	0.819	0.0116437	Down
O76070	Gamma-synuclein OS=Homo sapiens OX=9606 GN=SNCG	SNCG	13.331	75.138	78	11	17	9	0.811	0.664	0.819	0.012282	Down
Q8N4H5	Mitochondrial import receptor subunit TOM5 homolog OS=Homo sapiens OX=9606 GN=TOMM5	TOMM5	6.0352	3.1131	27.5	2	5	2	1.106	0.906	0.819	0.0076159	Down
Q1KMD3	Heterogeneous nuclear ribonucleoprotein U-like protein 2 OS=Homo sapiens OX=9606 GN=HNRNPUL2	HNRNPUL2	85.104	127.74	28.4	18	28	18	1.083	0.886	0.818	9.6065e-08	Down
Q14331	Protein FRG1 OS=Homo sapiens OX=9606 GN=FRG1	FRG1	29.172	9.8887	14.3	4	5	4	1.118	0.915	0.818	0.005738	Down
O15321	Transmembrane 9 superfamily member 1 OS=Homo sapiens OX=9606 GN=TM9SF1	TM9SF1	68.86	12.202	5.1	3	3	3	1.076	0.879	0.817	0.028837	Down
P51948	CDK-activating kinase assembly factor MAT1 OS=Homo sapiens OX=9606 GN=MNAT1	MNAT1	35.823	25.45	17.5	5	6	5	1.183	0.967	0.817	0.0167355	Down
Q02878	60S ribosomal protein L6 OS=Homo sapiens OX=9606 GN=RPL6	RPL6	32.728	36.734	34	12	22	12	1.198	0.979	0.817	9.7501e-07	Down
O60678	Protein arginine N-methyltransferase 3 OS=Homo sapiens OX=9606 GN=PRMT3	PRMT3	59.902	33.187	16.8	8	14	8	1.053	0.86	0.817	0.0024787	Down
Q13451	Peptidyl-prolyl cis-trans isomerase FKBP5 OS=Homo sapiens OX=9606 GN=FKBP5	FKBP5	51.212	47.747	20.6	9	12	9	1.157	0.944	0.816	3.358e-06	Down
Q9NQC3	Reticulon-4 OS=Homo sapiens OX=9606 GN=RTN4	RTN4	129.93	25.857	7.6	6	12	6	0.999	0.815	0.816	0.00176105	Down
Q5J8M3	ER membrane protein complex subunit 4 OS=Homo sapiens OX=9606 GN=EMC4	EMC4	20.086	4.1653	14.2	2	3	2	1.16	0.946	0.816	0.0111375	Down
P46782	40S ribosomal protein S5 OS=Homo sapiens OX=9606 GN=RPS5	RPS5	22.876	71.818	30.4	8	27	8	1.174	0.958	0.816	0.000117864	Down
Q9P0J0	NADH dehydrogenase [ubiquinone] 1 alpha subcomplex subunit 13 OS=Homo sapiens OX=9606 GN=NDUFA13	NDUFA13	16.698	24.133	29.2	3	4	3	1.141	0.93	0.815	0.042121	Down
P51398	28S ribosomal protein S29, mitochondrial OS=Homo sapiens OX=9606 GN=DAP3	DAP3	45.566	56.173	30.2	11	15	11	1.23	1.002	0.815	8.4392e-07	Down
Q96D46	60S ribosomal export protein NMD3 OS=Homo sapiens OX=9606 GN=NMD3	NMD3	57.603	49.255	26.4	11	15	11	1.052	0.856	0.814	0.0066444	Down
Q9UKD2	mRNA turnover protein 4 homolog OS=Homo sapiens OX=9606 GN=MRTO4	MRTO4	27.56	56.492	39.7	8	11	8	1.221	0.994	0.814	0.0118808	Down
Q9Y3B9	RRP15-like protein OS=Homo sapiens OX=9606 GN=RRP15	RRP15	31.484	17.577	19.1	6	8	6	1.188	0.967	0.814	0.033778	Down
O94905	Erlin-2 OS=Homo sapiens OX=9606 GN=ERLIN2	ERLIN2	37.839	45.855	30.7	9	15	5	1.112	0.904	0.813	0.000101552	Down
P54792	Putative segment polarity protein dishevelled homolog DVL1P1 OS=Homo sapiens OX=9606 GN=DVL1P1	DVL1P1	73.253	6.1217	3.7	2	2	2	1.028	0.836	0.813	0.0070021	Down
O60264	SWI/SNF-related matrix-associated actin-dependent regulator of chromatin subfamily A member 5 OS=Homo sapiens OX=9606 GN=SMARCA5	SMARCA5	121.9	131.4	25.7	28	43	18	1.12	0.91	0.812	0.0062987	Down
Q9UBD5	Origin recognition complex subunit 3 OS=Homo sapiens OX=9606 GN=ORC3	ORC3	82.253	43.458	16.9	12	16	12	1.064	0.864	0.812	0.0020758	Down
Q08J23	tRNA (cytosine(34)-C(5))-methyltransferase OS=Homo sapiens OX=9606 GN=NSUN2	NSUN2	86.47	202.98	46.2	33	67	33	1.036	0.841	0.812	1.13209e-12	Down
Q6P9B9	Integrator complex subunit 5 OS=Homo sapiens OX=9606 GN=INTS5	INTS5	107.99	8.2953	3.5	3	5	3	1.061	0.862	0.812	0.043444	Down
P28074	Proteasome subunit beta type-5 OS=Homo sapiens OX=9606 GN=PSMB5	PSMB5	28.48	64.22	36.9	9	20	9	1.087	0.882	0.811	2.4402e-05	Down
O95373	Importin-7 OS=Homo sapiens OX=9606 GN=IPO7	IPO7	119.52	302.61	26.4	23	46	22	1.222	0.991	0.811	3.0022e-10	Down
P40926	Malate dehydrogenase, mitochondrial OS=Homo sapiens OX=9606 GN=MDH2	MDH2	35.503	195.8	58.3	17	52	17	1.139	0.924	0.811	2.44249e-15	Down
Q14919	Dr1-associated corepressor OS=Homo sapiens OX=9606 GN=DRAP1	DRAP1	22.35	19.457	28.8	5	7	5	1.103	0.893	0.81	0.00048129	Down
Q9Y2Q9	28S ribosomal protein S28, mitochondrial OS=Homo sapiens OX=9606 GN=MRPS28	MRPS28	20.843	11.662	27.8	6	7	6	1.284	1.04	0.81	0.0032046	Down
Q5JTW2	Centrosomal protein of 78 kDa OS=Homo sapiens OX=9606 GN=CEP78	CEP78	76.396	11.929	5.4	3	5	3	1.176	0.952	0.81	0.0441	Down
Q9H1B7	Interferon regulatory factor 2-binding protein-like OS=Homo sapiens OX=9606 GN=IRF2BPL	IRF2BPL	82.658	19.961	8.9	6	8	4	1.099	0.89	0.81	0.0148598	Down
P61158	Actin-related protein 3 OS=Homo sapiens OX=9606 GN=ACTR3	ACTR3	47.371	129.66	43.8	15	31	13	1.091	0.884	0.81	2.4276e-07	Down
Q15269	Periodic tryptophan protein 2 homolog OS=Homo sapiens OX=9606 GN=PWP2	PWP2	102.45	59.216	15.2	13	19	13	1.021	0.827	0.81	0.00110008	Down
P35240	Merlin OS=Homo sapiens OX=9606 GN=NF2	NF2	69.689	14.649	8.4	5	7	5	1.161	0.938	0.808	0.0136835	Down
O15013	Rho guanine nucleotide exchange factor 10 OS=Homo sapiens OX=9606 GN=ARHGEF10	ARHGEF10	151.61	24.349	6.4	8	11	8	1.078	0.871	0.808	0.047422	Down
Q15363	Transmembrane emp24 domain-containing protein 2 OS=Homo sapiens OX=9606 GN=TMED2	TMED2	22.761	14.435	31.3	5	9	5	1.124	0.908	0.808	0.0050428	Down
Q9Y2R5	28S ribosomal protein S17, mitochondrial OS=Homo sapiens OX=9606 GN=MRPS17	MRPS17	14.502	10.358	22.3	3	6	3	1.176	0.949	0.807	0.0196804	Down
O75691	Small subunit processome component 20 homolog OS=Homo sapiens OX=9606 GN=UTP20	UTP20	318.38	82.44	10.3	28	31	28	1.214	0.98	0.807	6.5251e-07	Down
Q9H6F5	Coiled-coil domain-containing protein 86 OS=Homo sapiens OX=9606 GN=CCDC86	CCDC86	40.235	42.205	27.8	8	8	8	1.194	0.963	0.807	0.0126427	Down
P47985	Cytochrome b-c1 complex subunit Rieske, mitochondrial OS=Homo sapiens OX=9606 GN=UQCRFS1	UQCRFS1	29.668	44.24	29.6	7	9	7	1.026	0.827	0.806	0.00057821	Down
Q9UBV2	Protein sel-1 homolog 1 OS=Homo sapiens OX=9606 GN=SEL1L	SEL1L	88.754	19.231	8.8	7	7	7	1.135	0.915	0.806	0.035525	Down
Q8TED0	U3 small nucleolar RNA-associated protein 15 homolog OS=Homo sapiens OX=9606 GN=UTP15	UTP15	58.414	32.234	20.7	11	14	11	1.096	0.883	0.806	0.00025575	Down
P62701	40S ribosomal protein S4, X isoform OS=Homo sapiens OX=9606 GN=RPS4X	RPS4X	29.597	146.1	48.7	15	53	15	1.182	0.951	0.805	0.00171546	Down
Q5VTL8	Pre-mRNA-splicing factor 38B OS=Homo sapiens OX=9606 GN=PRPF38B	PRPF38B	64.467	10.983	8.4	5	8	5	1.032	0.831	0.805	0.00189594	Down
Q8WTT2	Nucleolar complex protein 3 homolog OS=Homo sapiens OX=9606 GN=NOC3L	NOC3L	92.547	20.306	7.6	7	10	7	1.083	0.871	0.804	0.0035018	Down
P61006	Ras-related protein Rab-8A OS=Homo sapiens OX=9606 GN=RAB8A	RAB8A	23.668	28.635	32.4	8	16	5	1.081	0.869	0.804	0.0015366	Down
P52907	F-actin-capping protein subunit alpha-1 OS=Homo sapiens OX=9606 GN=CAPZA1	CAPZA1	32.922	155.93	49.7	9	15	8	1.188	0.955	0.804	0.0036019	Down
Q9Y6M1	Insulin-like growth factor 2 mRNA-binding protein 2 OS=Homo sapiens OX=9606 GN=IGF2BP2	IGF2BP2	66.121	84.934	28.7	15	29	12	1.174	0.944	0.804	0.0188397	Down
P09669	Cytochrome c oxidase subunit 6C OS=Homo sapiens OX=9606 GN=COX6C	COX6C	8.7813	14.147	52	7	11	7	1.018	0.818	0.804	0.0058848	Down
Q9BQC6	Ribosomal protein 63, mitochondrial OS=Homo sapiens OX=9606 GN=MRPL57	MRPL57	12.266	10.181	19.6	2	4	2	1.185	0.952	0.803	0.0118199	Down
Q9H583	HEAT repeat-containing protein 1 OS=Homo sapiens OX=9606 GN=HEATR1	HEATR1	242.37	92.274	12.7	26	40	26	1.132	0.909	0.803	2.0845e-08	Down
Q9Y4E8	Ubiquitin carboxyl-terminal hydrolase 15 OS=Homo sapiens OX=9606 GN=USP15	USP15	112.42	38.479	13.9	14	17	13	1.108	0.89	0.803	0.00140283	Down
Q99661	Kinesin-like protein KIF2C OS=Homo sapiens OX=9606 GN=KIF2C	KIF2C	81.312	99.8	29.8	17	23	16	0.984	0.79	0.803	0.0046998	Down
Q92990	Glomulin OS=Homo sapiens OX=9606 GN=GLMN	GLMN	68.207	22.148	12.3	7	11	7	1.118	0.898	0.803	0.00169984	Down
Q13601	KRR1 small subunit processome component homolog OS=Homo sapiens OX=9606 GN=KRR1	KRR1	43.664	28.562	11.5	5	7	5	1.098	0.881	0.802	0.00011543	Down
Q9H2U2	Inorganic pyrophosphatase 2, mitochondrial OS=Homo sapiens OX=9606 GN=PPA2	PPA2	37.92	58.815	29	9	14	9	1.224	0.982	0.802	0.000135234	Down
P55084	Trifunctional enzyme subunit beta, mitochondrial OS=Homo sapiens OX=9606 GN=HADHB	HADHB	51.294	98.268	34.4	15	26	15	1.053	0.845	0.802	1.7192e-06	Down
P49023	Paxillin OS=Homo sapiens OX=9606 GN=PXN	PXN	64.505	120.66	35.9	16	25	16	1.088	0.872	0.801	2.1448e-07	Down
Q8IY81	pre-rRNA processing protein FTSJ3 OS=Homo sapiens OX=9606 GN=FTSJ3	FTSJ3	96.557	88.505	15.3	11	12	11	1.092	0.875	0.801	2.8256e-06	Down
Q9NZI8	Insulin-like growth factor 2 mRNA-binding protein 1 OS=Homo sapiens OX=9606 GN=IGF2BP1	IGF2BP1	63.48	58.974	27.4	15	22	12	1.173	0.94	0.801	0.0034578	Down
P32969	60S ribosomal protein L9 OS=Homo sapiens OX=9606 GN=RPL9	RPL9	21.863	39.806	35.9	6	23	6	1.147	0.919	0.801	5.6677e-11	Down
Q10471	Polypeptide N-acetylgalactosaminyltransferase 2 OS=Homo sapiens OX=9606 GN=GALNT2	GALNT2	64.732	95.242	34.7	18	26	18	1.105	0.884	0.8	1.0258e-06	Down
O15027	Protein transport protein Sec16A OS=Homo sapiens OX=9606 GN=SEC16A	SEC16A	233.51	85.371	13.5	24	36	24	1.224	0.979	0.8	8.5941e-07	Down
P43034	Platelet-activating factor acetylhydrolase IB subunit alpha OS=Homo sapiens OX=9606 GN=PAFAH1B1	PAFAH1B1	46.637	104.52	38.8	15	29	15	1.053	0.842	0.8	0.000124009	Down
Q9Y285	Phenylalanine--tRNA ligase alpha subunit OS=Homo sapiens OX=9606 GN=FARSA	FARSA	57.563	62.185	29.3	13	18	13	1.132	0.905	0.799	0.0045214	Down
Q9H3R5	Centromere protein H OS=Homo sapiens OX=9606 GN=CENPH	CENPH	28.481	28.159	25.9	6	8	6	1.032	0.825	0.799	0.0034374	Down
P04181	Ornithine aminotransferase, mitochondrial OS=Homo sapiens OX=9606 GN=OAT	OAT	48.534	103.63	36	14	24	14	1.301	1.04	0.799	0.0033164	Down
Q9Y2X3	Nucleolar protein 58 OS=Homo sapiens OX=9606 GN=NOP58	NOP58	59.578	91.12	29.9	13	26	13	1.099	0.878	0.799	0.00062449	Down
Q9NPF4	Probable tRNA N6-adenosine threonylcarbamoyltransferase OS=Homo sapiens OX=9606 GN=OSGEP	OSGEP	36.426	16.736	14.6	4	6	4	1.137	0.908	0.799	0.0087181	Down
Q7Z3U7	Protein MON2 homolog OS=Homo sapiens OX=9606 GN=MON2	MON2	190.36	22.584	4.4	8	10	8	1.112	0.887	0.798	0.00111733	Down
Q5QJE6	Deoxynucleotidyltransferase terminal-interacting protein 2 OS=Homo sapiens OX=9606 GN=DNTTIP2	DNTTIP2	84.468	103.27	21.4	15	21	15	1.083	0.864	0.798	0.0196182	Down
Q13868	Exosome complex component RRP4 OS=Homo sapiens OX=9606 GN=EXOSC2	EXOSC2	32.789	40.483	24.2	5	9	5	1.177	0.939	0.798	0.0075201	Down
P51970	NADH dehydrogenase [ubiquinone] 1 alpha subcomplex subunit 8 OS=Homo sapiens OX=9606 GN=NDUFA8	NDUFA8	20.105	27.806	45.3	8	13	8	1.03	0.822	0.798	0.000158391	Down
Q9NQW6	Anillin OS=Homo sapiens OX=9606 GN=ANLN	ANLN	124.2	134.9	27.1	31	36	31	1.023	0.815	0.797	1.9729e-07	Down
Q9HD20	Manganese-transporting ATPase 13A1 OS=Homo sapiens OX=9606 GN=ATP13A1	ATP13A1	132.95	53.259	14.3	14	16	14	1.121	0.893	0.797	2.1975e-05	Down
P53634	Dipeptidyl peptidase 1 OS=Homo sapiens OX=9606 GN=CTSC	CTSC	51.853	37.412	8.4	4	4	4	1.189	0.948	0.797	0.040243	Down
Q9HD33	39S ribosomal protein L47, mitochondrial OS=Homo sapiens OX=9606 GN=MRPL47	MRPL47	29.45	24.092	26.8	8	13	8	1.141	0.909	0.797	8.2879e-05	Down
Q9Y5B9	FACT complex subunit SPT16 OS=Homo sapiens OX=9606 GN=SUPT16H	SUPT16H	119.91	125.74	26.8	28	48	28	1.186	0.945	0.797	4.6322e-08	Down
P35250	Replication factor C subunit 2 OS=Homo sapiens OX=9606 GN=RFC2	RFC2	39.157	90.897	46.9	14	18	14	1.106	0.882	0.797	6.278e-05	Down
Q6P1N0	Coiled-coil and C2 domain-containing protein 1A OS=Homo sapiens OX=9606 GN=CC2D1A	CC2D1A	104.06	89.351	19.6	16	18	16	1.113	0.887	0.797	0.0021581	Down
P50416	Carnitine O-palmitoyltransferase 1, liver isoform OS=Homo sapiens OX=9606 GN=CPT1A	CPT1A	88.367	61.214	25.9	18	25	18	0.979	0.779	0.796	0.00161619	Down
Q7Z2E3	Aprataxin OS=Homo sapiens OX=9606 GN=APTX	APTX	40.74	10.998	10.1	4	5	4	1.251	0.996	0.796	0.0124845	Down
P18077	60S ribosomal protein L35a OS=Homo sapiens OX=9606 GN=RPL35A	RPL35A	12.538	16.648	40.9	6	15	6	1.189	0.945	0.795	2.9175e-07	Down
P31948	Stress-induced-phosphoprotein 1 OS=Homo sapiens OX=9606 GN=STIP1	STIP1	62.639	277.24	66.9	47	118	47	1.16	0.922	0.795	2.4652e-09	Down
Q02543	60S ribosomal protein L18a OS=Homo sapiens OX=9606 GN=RPL18A	RPL18A	20.762	40.813	35.2	7	17	7	1.178	0.935	0.794	3.4864e-06	Down
P60842	Eukaryotic initiation factor 4A-I OS=Homo sapiens OX=9606 GN=EIF4A1	EIF4A1	46.153	169.24	54.4	23	91	12	1.096	0.87	0.794	6.1385e-08	Down
O15020	Spectrin beta chain, non-erythrocytic 2 OS=Homo sapiens OX=9606 GN=SPTBN2	SPTBN2	271.32	74.865	13.1	29	39	19	1.121	0.89	0.794	0.0098368	Down
Q6UWE0	E3 ubiquitin-protein ligase LRSAM1 OS=Homo sapiens OX=9606 GN=LRSAM1	LRSAM1	83.593	48.615	11.2	6	8	6	1.032	0.818	0.793	0.0021609	Down
O75674	TOM1-like protein 1 OS=Homo sapiens OX=9606 GN=TOM1L1	TOM1L1	52.988	6.4655	6.5	3	4	3	0.984	0.78	0.793	0.024941	Down
Q9UJU6	Drebrin-like protein OS=Homo sapiens OX=9606 GN=DBNL	DBNL	48.207	98.764	40.9	14	21	14	1.057	0.837	0.792	0.000119447	Down
A5PLL7	Transmembrane protein 189 OS=Homo sapiens OX=9606 GN=TMEM189	TMEM189	31.135	12.043	13.7	3	4	3	1.076	0.852	0.792	0.0040406	Down
Q99959	Plakophilin-2 OS=Homo sapiens OX=9606 GN=PKP2	PKP2	97.414	41.004	14.3	13	14	13	1.209	0.956	0.791	2.7351e-06	Down
O00629	Importin subunit alpha-3 OS=Homo sapiens OX=9606 GN=KPNA4	KPNA4	57.886	102.57	25.5	9	14	5	1.111	0.879	0.791	0.013402	Down
P46108	Adapter molecule crk OS=Homo sapiens OX=9606 GN=CRK	CRK	33.83	38.391	29.3	7	12	7	1.094	0.865	0.791	1.9694e-05	Down
Q9H993	Protein-glutamate O-methyltransferase OS=Homo sapiens OX=9606 GN=ARMT1	ARMT1	51.172	22.951	15.2	6	8	6	1.182	0.935	0.791	0.00162402	Down
P61960	Ubiquitin-fold modifier 1 OS=Homo sapiens OX=9606 GN=UFM1	UFM1	9.1175	16.833	35.3	3	8	3	1.079	0.854	0.791	0.0076965	Down
O00203	AP-3 complex subunit beta-1 OS=Homo sapiens OX=9606 GN=AP3B1	AP3B1	121.32	63.411	16.5	17	21	17	1.123	0.888	0.791	0.000104598	Down
P82932	28S ribosomal protein S6, mitochondrial OS=Homo sapiens OX=9606 GN=MRPS6	MRPS6	14.226	8.5249	29.6	4	6	4	1.117	0.882	0.79	0.00111534	Down
Q7Z2W9	39S ribosomal protein L21, mitochondrial OS=Homo sapiens OX=9606 GN=MRPL21	MRPL21	22.814	9.4894	18	5	7	5	1.194	0.943	0.79	0.0008957	Down
Q7L0Y3	tRNA methyltransferase 10 homolog C OS=Homo sapiens OX=9606 GN=TRMT10C	TRMT10C	47.346	52.496	37.2	14	20	14	1.26	0.995	0.79	0.00015863	Down
O14908	PDZ domain-containing protein GIPC1 OS=Homo sapiens OX=9606 GN=GIPC1	GIPC1	36.049	28.367	17.7	4	7	4	1.338	1.056	0.789	0.0088033	Down
A6NHL2	Tubulin alpha chain-like 3 OS=Homo sapiens OX=9606 GN=TUBAL3	TUBAL3	49.908	31.903	10.3	5	35	1	1.108	0.873	0.788	0.030658	Down
P57772	Selenocysteine-specific elongation factor OS=Homo sapiens OX=9606 GN=EEFSEC	EEFSEC	65.304	51.27	14.8	6	7	6	1.083	0.853	0.788	0.0028227	Down
O43617	Trafficking protein particle complex subunit 3 OS=Homo sapiens OX=9606 GN=TRAPPC3	TRAPPC3	20.274	24.528	32.2	7	8	7	1.229	0.968	0.788	0.0100768	Down
Q9NZL4	Hsp70-binding protein 1 OS=Homo sapiens OX=9606 GN=HSPBP1	HSPBP1	39.474	47.121	35.9	10	14	10	1.121	0.883	0.788	0.00117838	Down
O43913	Origin recognition complex subunit 5 OS=Homo sapiens OX=9606 GN=ORC5	ORC5	50.282	20.834	17	8	10	8	1.106	0.87	0.787	0.0055647	Down
Q13112	Chromatin assembly factor 1 subunit B OS=Homo sapiens OX=9606 GN=CHAF1B	CHAF1B	61.492	61.597	21.1	9	10	9	1.082	0.851	0.787	0.00014142	Down
P30626	Sorcin OS=Homo sapiens OX=9606 GN=SRI	SRI	21.676	32.003	50	9	15	9	1.193	0.939	0.787	0.00040132	Down
P09497	Clathrin light chain B OS=Homo sapiens OX=9606 GN=CLTB	CLTB	25.19	18.445	31	8	14	8	1.144	0.9	0.787	1.4138e-06	Down
Q969S3	Zinc finger protein 622 OS=Homo sapiens OX=9606 GN=ZNF622	ZNF622	54.271	82.176	31.2	13	19	13	1.013	0.797	0.787	7.8992e-05	Down
Q12906	Interleukin enhancer-binding factor 3 OS=Homo sapiens OX=9606 GN=ILF3	ILF3	95.337	147.73	34.8	27	63	24	1.124	0.885	0.787	4.7486e-08	Down
Q9BYD2	39S ribosomal protein L9, mitochondrial OS=Homo sapiens OX=9606 GN=MRPL9	MRPL9	30.243	11.541	10.9	3	6	3	1.227	0.964	0.786	0.0037046	Down
P14314	Glucosidase 2 subunit beta OS=Homo sapiens OX=9606 GN=PRKCSH	PRKCSH	59.425	130.12	46.2	21	46	21	1.05	0.825	0.786	3.5651e-08	Down
P46109	Crk-like protein OS=Homo sapiens OX=9606 GN=CRKL	CRKL	33.777	142.11	49.5	12	18	12	1.054	0.828	0.786	1.1214e-06	Down
Q13572	Inositol-tetrakisphosphate 1-kinase OS=Homo sapiens OX=9606 GN=ITPK1	ITPK1	45.621	24.391	20.3	6	7	6	1.151	0.905	0.786	0.032556	Down
Q15417	Calponin-3 OS=Homo sapiens OX=9606 GN=CNN3	CNN3	36.413	7.7033	10.6	3	7	2	1.728	1.357	0.785	0.0079431	Down
Q8N3F8	MICAL-like protein 1 OS=Homo sapiens OX=9606 GN=MICALL1	MICALL1	93.44	25.842	11.6	10	11	9	0.899	0.706	0.785	0.0042362	Down
O60610	Protein diaphanous homolog 1 OS=Homo sapiens OX=9606 GN=DIAPH1	DIAPH1	141.35	206.68	30.7	36	70	36	1.174	0.922	0.785	1.9984e-15	Down
Q9NZ01	Very-long-chain enoyl-CoA reductase OS=Homo sapiens OX=9606 GN=TECR	TECR	36.034	10.552	9.4	3	6	3	1.042	0.817	0.784	0.00020362	Down
Q9NZ63	Telomere length and silencing protein 1 homolog OS=Homo sapiens OX=9606 GN=C9orf78	C9orf78	33.688	34.868	26.3	9	10	9	1.017	0.797	0.784	0.0021019	Down
Q9Y2R4	Probable ATP-dependent RNA helicase DDX52 OS=Homo sapiens OX=9606 GN=DDX52	DDX52	67.497	33.212	13.9	7	8	7	1.163	0.912	0.784	0.007484	Down
O75367	Core histone macro-H2A.1 OS=Homo sapiens OX=9606 GN=H2AFY	H2AFY	39.617	104.55	29	10	14	10	1.088	0.852	0.783	0.00090028	Down
O15213	WD repeat-containing protein 46 OS=Homo sapiens OX=9606 GN=WDR46	WDR46	68.07	51.791	20.3	10	11	10	1.077	0.843	0.783	0.038482	Down
Q9UBM7	7-dehydrocholesterol reductase OS=Homo sapiens OX=9606 GN=DHCR7	DHCR7	54.489	26.465	13.9	6	9	6	0.992	0.776	0.782	0.0015204	Down
Q16795	NADH dehydrogenase [ubiquinone] 1 alpha subcomplex subunit 9, mitochondrial OS=Homo sapiens OX=9606 GN=NDUFA9	NDUFA9	42.509	44.045	26	9	12	9	1.162	0.909	0.782	0.0153431	Down
Q9H299	SH3 domain-binding glutamic acid-rich-like protein 3 OS=Homo sapiens OX=9606 GN=SH3BGRL3	SH3BGRL3	10.438	28.255	38.7	4	6	4	1.209	0.945	0.782	0.014444	Down
P52789	Hexokinase-2 OS=Homo sapiens OX=9606 GN=HK2	HK2	102.38	73.697	23.8	23	27	20	1.064	0.832	0.782	1.3722e-06	Down
Q4J6C6	Prolyl endopeptidase-like OS=Homo sapiens OX=9606 GN=PREPL	PREPL	83.926	38.576	12.8	9	9	9	1.13	0.882	0.781	0.0022997	Down
P62330	ADP-ribosylation factor 6 OS=Homo sapiens OX=9606 GN=ARF6	ARF6	20.082	35.528	26.3	3	7	3	0.994	0.776	0.781	0.0024634	Down
Q9NXH9	tRNA (guanine(26)-N(2))-dimethyltransferase OS=Homo sapiens OX=9606 GN=TRMT1	TRMT1	72.233	91.794	26.9	14	19	14	1.147	0.896	0.781	0.00013588	Down
Q8IWB7	WD repeat and FYVE domain-containing protein 1 OS=Homo sapiens OX=9606 GN=WDFY1	WDFY1	46.323	26.721	19.5	7	9	7	1.104	0.862	0.781	0.00181548	Down
P27348	14-3-3 protein theta OS=Homo sapiens OX=9606 GN=YWHAQ	YWHAQ	27.764	91.888	40.4	13	50	9	1.056	0.825	0.781	3.5029e-05	Down
Q9Y6E2	Basic leucine zipper and W2 domain-containing protein 2 OS=Homo sapiens OX=9606 GN=BZW2	BZW2	48.162	37.323	28.6	12	16	12	0.947	0.739	0.78	0.0119984	Down
P34896	Serine hydroxymethyltransferase, cytosolic OS=Homo sapiens OX=9606 GN=SHMT1	SHMT1	53.082	35.96	17	7	15	5	1.104	0.861	0.78	0.039597	Down
Q9H6R4	Nucleolar protein 6 OS=Homo sapiens OX=9606 GN=NOL6	NOL6	127.59	102.32	17.9	17	20	17	1.178	0.918	0.779	3.1975e-07	Down
Q86X55	Histone-arginine methyltransferase CARM1 OS=Homo sapiens OX=9606 GN=CARM1	CARM1	65.853	65.865	16.4	10	14	10	1.128	0.879	0.779	0.0064402	Down
Q6P1M0	Long-chain fatty acid transport protein 4 OS=Homo sapiens OX=9606 GN=SLC27A4	SLC27A4	72.063	54.722	20.8	10	13	8	1.041	0.811	0.779	0.0148824	Down
P43304	Glycerol-3-phosphate dehydrogenase, mitochondrial OS=Homo sapiens OX=9606 GN=GPD2	GPD2	80.852	127.82	34.1	24	35	24	1.16	0.904	0.779	2.2359e-05	Down
P35580	Myosin-10 OS=Homo sapiens OX=9606 GN=MYH10	MYH10	229	147.6	22.8	41	60	21	1.143	0.89	0.779	1.8251e-06	Down
Q9NTK5	Obg-like ATPase 1 OS=Homo sapiens OX=9606 GN=OLA1	OLA1	44.743	69.339	34.3	13	25	13	1.124	0.874	0.778	1.0858e-09	Down
Q96CU9	FAD-dependent oxidoreductase domain-containing protein 1 OS=Homo sapiens OX=9606 GN=FOXRED1	FOXRED1	53.811	13.96	10.1	5	6	5	1.144	0.89	0.778	0.032661	Down
Q8TEQ6	Gem-associated protein 5 OS=Homo sapiens OX=9606 GN=GEMIN5	GEMIN5	168.59	97.921	18.1	26	33	26	1.128	0.878	0.778	2.4711e-05	Down
Q9NUU7	ATP-dependent RNA helicase DDX19A OS=Homo sapiens OX=9606 GN=DDX19A	DDX19A	53.974	111.05	41.6	16	23	16	1.133	0.881	0.778	1.7817e-06	Down
Q9BZE1	39S ribosomal protein L37, mitochondrial OS=Homo sapiens OX=9606 GN=MRPL37	MRPL37	48.117	89.135	31.9	11	15	11	1.117	0.869	0.778	0.00157547	Down
Q16666	Gamma-interferon-inducible protein 16 OS=Homo sapiens OX=9606 GN=IFI16	IFI16	88.255	129.15	38.5	25	44	25	1.227	0.955	0.778	1.3304e-09	Down
Q8N6T3	ADP-ribosylation factor GTPase-activating protein 1 OS=Homo sapiens OX=9606 GN=ARFGAP1	ARFGAP1	44.667	55.522	26.6	7	10	7	1.055	0.82	0.777	0.00064481	Down
Q9BV86	N-terminal Xaa-Pro-Lys N-methyltransferase 1 OS=Homo sapiens OX=9606 GN=NTMT1	NTMT1	25.387	15.735	17	4	6	4	1.116	0.867	0.777	0.0090629	Down
Q13685	Angio-associated migratory cell protein OS=Homo sapiens OX=9606 GN=AAMP	AAMP	46.75	50.936	18.4	8	8	8	1.124	0.873	0.777	0.0027229	Down
P61916	NPC intracellular cholesterol transporter 2 OS=Homo sapiens OX=9606 GN=NPC2	NPC2	16.57	53.889	41.1	5	10	5	1.475	1.144	0.776	0.00138006	Down
P31483	Nucleolysin TIA-1 isoform p40 OS=Homo sapiens OX=9606 GN=TIA1	TIA1	42.963	31.628	18.7	9	14	5	1.196	0.928	0.776	0.00144429	Down
Q6DKI1	60S ribosomal protein L7-like 1 OS=Homo sapiens OX=9606 GN=RPL7L1	RPL7L1	28.661	31.137	12.2	2	3	2	1.199	0.931	0.776	0.025299	Down
P46734	Dual specificity mitogen-activated protein kinase kinase 3 OS=Homo sapiens OX=9606 GN=MAP2K3	MAP2K3	39.318	48.456	33.1	10	13	10	1.134	0.879	0.775	0.0050777	Down
Q658P3	Metalloreductase STEAP3 OS=Homo sapiens OX=9606 GN=STEAP3	STEAP3	54.6	29.813	13.3	5	5	5	1.264	0.98	0.775	0.024044	Down
P25490	Transcriptional repressor protein YY1 OS=Homo sapiens OX=9606 GN=YY1	YY1	44.712	51.409	21.3	8	9	8	1.265	0.98	0.775	0.00175794	Down
O75844	CAAX prenyl protease 1 homolog OS=Homo sapiens OX=9606 GN=ZMPSTE24	ZMPSTE24	54.812	36.788	11.8	7	10	7	1.204	0.933	0.775	0.0077442	Down
P57678	Gem-associated protein 4 OS=Homo sapiens OX=9606 GN=GEMIN4	GEMIN4	120.04	84.115	15.5	15	17	15	1.104	0.854	0.774	0.00041699	Down
Q9Y2Q3	Glutathione S-transferase kappa 1 OS=Homo sapiens OX=9606 GN=GSTK1	GSTK1	25.497	58.754	36.7	7	18	7	0.991	0.767	0.774	0.000100235	Down
P62277	40S ribosomal protein S13 OS=Homo sapiens OX=9606 GN=RPS13	RPS13	17.222	45.519	59.6	10	27	10	1.207	0.934	0.774	2.4645e-05	Down
Q9Y5N6	Origin recognition complex subunit 6 OS=Homo sapiens OX=9606 GN=ORC6	ORC6	28.107	9.2913	9.9	2	2	2	1.188	0.919	0.774	0.047637	Down
Q96AG4	Leucine-rich repeat-containing protein 59 OS=Homo sapiens OX=9606 GN=LRRC59	LRRC59	34.93	42.896	27.4	9	15	9	1.152	0.891	0.773	0.00055714	Down
Q9UJS0	Calcium-binding mitochondrial carrier protein Aralar2 OS=Homo sapiens OX=9606 GN=SLC25A13	SLC25A13	74.175	101.07	27.1	15	22	12	1.108	0.856	0.773	9.2379e-07	Down
Q86YP4	Transcriptional repressor p66-alpha OS=Homo sapiens OX=9606 GN=GATAD2A	GATAD2A	68.062	50.353	23.1	13	14	12	1.117	0.863	0.773	0.000121321	Down
Q9Y314	Nitric oxide synthase-interacting protein OS=Homo sapiens OX=9606 GN=NOSIP	NOSIP	33.172	33.202	39.5	8	10	8	1.171	0.904	0.772	0.00079638	Down
P49821	NADH dehydrogenase [ubiquinone] flavoprotein 1, mitochondrial OS=Homo sapiens OX=9606 GN=NDUFV1	NDUFV1	50.817	79.575	29.3	11	18	11	1.175	0.907	0.772	0.00185874	Down
P55060	Exportin-2 OS=Homo sapiens OX=9606 GN=CSE1L	CSE1L	110.42	262.47	35.9	35	68	35	1.116	0.86	0.771	2.32037e-14	Down
P82664	28S ribosomal protein S10, mitochondrial OS=Homo sapiens OX=9606 GN=MRPS10	MRPS10	22.999	14.5	13.4	2	3	2	1.194	0.921	0.771	0.0115033	Down
Q7Z4Q2	HEAT repeat-containing protein 3 OS=Homo sapiens OX=9606 GN=HEATR3	HEATR3	74.582	25.017	10.6	6	9	6	1.283	0.988	0.77	3.4174e-06	Down
Q9H488	GDP-fucose protein O-fucosyltransferase 1 OS=Homo sapiens OX=9606 GN=POFUT1	POFUT1	43.955	32.615	24	8	16	8	1.126	0.866	0.769	0.00045561	Down
Q86U38	Nucleolar protein 9 OS=Homo sapiens OX=9606 GN=NOP9	NOP9	69.437	31.445	11.3	6	10	6	1.203	0.925	0.769	0.00187547	Down
Q9BTE6	Alanyl-tRNA editing protein Aarsd1 OS=Homo sapiens OX=9606 GN=AARSD1	AARSD1	45.479	19.879	11.2	4	4	4	1.151	0.885	0.769	0.00058059	Down
Q9H0U4	Ras-related protein Rab-1B OS=Homo sapiens OX=9606 GN=RAB1B	RAB1B	22.171	52.38	55.7	9	26	4	1.249	0.96	0.769	1.4293e-07	Down
Q8NFD5	AT-rich interactive domain-containing protein 1B OS=Homo sapiens OX=9606 GN=ARID1B	ARID1B	236.12	19.774	2.8	6	8	6	1.297	0.998	0.769	0.019277	Down
Q8IWA0	WD repeat-containing protein 75 OS=Homo sapiens OX=9606 GN=WDR75	WDR75	94.498	43.19	15.8	12	14	12	1.137	0.873	0.768	1.0041e-07	Down
O15144	Actin-related protein 2/3 complex subunit 2 OS=Homo sapiens OX=9606 GN=ARPC2	ARPC2	34.333	90.535	42.3	14	28	14	1.099	0.844	0.768	5.8028e-05	Down
P17844	Probable ATP-dependent RNA helicase DDX5 OS=Homo sapiens OX=9606 GN=DDX5	DDX5	69.147	170.8	56.8	38	80	29	1.225	0.94	0.767	4.99856e-12	Down
Q13586	Stromal interaction molecule 1 OS=Homo sapiens OX=9606 GN=STIM1	STIM1	77.422	17.407	9.2	6	6	6	1.228	0.942	0.767	0.024362	Down
Q9Y3A3	MOB-like protein phocein OS=Homo sapiens OX=9606 GN=MOB4	MOB4	26.032	13.925	20	4	5	4	1.185	0.909	0.767	0.00142083	Down
Q9UQB8	Brain-specific angiogenesis inhibitor 1-associated protein 2 OS=Homo sapiens OX=9606 GN=BAIAP2	BAIAP2	60.867	60.173	29.9	14	22	14	1.285	0.985	0.767	2.0972e-05	Down
P09001	39S ribosomal protein L3, mitochondrial OS=Homo sapiens OX=9606 GN=MRPL3	MRPL3	38.632	24.076	24.1	7	7	7	1.207	0.924	0.766	1.59e-07	Down
Q13459	Unconventional myosin-IXb OS=Homo sapiens OX=9606 GN=MYO9B	MYO9B	243.4	25.359	2.9	6	7	6	1.155	0.885	0.766	0.00012172	Down
P17275	Transcription factor jun-B OS=Homo sapiens OX=9606 GN=JUNB	JUNB	35.879	30.752	20.2	5	5	4	1.093	0.837	0.766	0.00037881	Down
P13693	Translationally-controlled tumor protein OS=Homo sapiens OX=9606 GN=TPT1	TPT1	19.595	75.668	48.8	10	38	10	1.081	0.828	0.766	2.48512e-12	Down
P04632	Calpain small subunit 1 OS=Homo sapiens OX=9606 GN=CAPNS1	CAPNS1	28.315	31.503	30.2	7	15	7	1.143	0.875	0.766	0.0197551	Down
Q96E29	Transcription termination factor 3, mitochondrial OS=Homo sapiens OX=9606 GN=MTERF3	MTERF3	47.971	9.1809	7	3	3	3	1.255	0.96	0.765	0.040839	Down
O14618	Copper chaperone for superoxide dismutase OS=Homo sapiens OX=9606 GN=CCS	CCS	29.04	5.7788	9.1	3	5	3	1.209	0.925	0.765	0.00022442	Down
O95433	Activator of 90 kDa heat shock protein ATPase homolog 1 OS=Homo sapiens OX=9606 GN=AHSA1	AHSA1	38.274	87.945	36.4	11	24	11	1.228	0.939	0.765	4.1297e-09	Down
Q9NYK5	39S ribosomal protein L39, mitochondrial OS=Homo sapiens OX=9606 GN=MRPL39	MRPL39	38.711	54.779	25.4	10	15	10	1.227	0.938	0.764	2.5275e-06	Down
P32119	Peroxiredoxin-2 OS=Homo sapiens OX=9606 GN=PRDX2	PRDX2	21.892	35.694	34.3	8	20	7	1.024	0.78	0.762	0.0088819	Down
Q86SF2	N-acetylgalactosaminyltransferase 7 OS=Homo sapiens OX=9606 GN=GALNT7	GALNT7	75.388	26.884	15.4	10	14	10	1.282	0.977	0.762	0.00031797	Down
Q9NSD9	Phenylalanine--tRNA ligase beta subunit OS=Homo sapiens OX=9606 GN=FARSB	FARSB	66.115	72.256	34.3	20	36	20	1.134	0.863	0.761	2.5525e-11	Down
Q96S44	TP53-regulating kinase OS=Homo sapiens OX=9606 GN=TP53RK	TP53RK	28.16	8.6118	13.8	4	7	4	1.163	0.885	0.761	0.007157	Down
P78344	Eukaryotic translation initiation factor 4 gamma 2 OS=Homo sapiens OX=9606 GN=EIF4G2	EIF4G2	102.36	164.61	38	32	64	32	1.356	1.032	0.761	3.15081e-12	Down
Q13823	Nucleolar GTP-binding protein 2 OS=Homo sapiens OX=9606 GN=GNL2	GNL2	83.654	23.76	11.2	8	11	8	1.187	0.903	0.761	3.985e-05	Down
Q07960	Rho GTPase-activating protein 1 OS=Homo sapiens OX=9606 GN=ARHGAP1	ARHGAP1	50.435	88.897	24.4	10	19	10	1.193	0.908	0.761	3.8948e-06	Down
P53007	Tricarboxylate transport protein, mitochondrial OS=Homo sapiens OX=9606 GN=SLC25A1	SLC25A1	34.012	23.483	22.2	7	15	7	0.94	0.714	0.76	0.00020337	Down
P12236	ADP/ATP translocase 3 OS=Homo sapiens OX=9606 GN=SLC25A6	SLC25A6	32.866	39.822	36.6	12	35	2	1.18	0.897	0.76	0.0186045	Down
Q8WYA6	Beta-catenin-like protein 1 OS=Homo sapiens OX=9606 GN=CTNNBL1	CTNNBL1	65.173	37.356	14	9	17	9	1.162	0.883	0.76	0.0032184	Down
P56945	Breast cancer anti-estrogen resistance protein 1 OS=Homo sapiens OX=9606 GN=BCAR1	BCAR1	93.371	60.581	21.1	14	16	14	1.019	0.774	0.76	0.0378	Down
Q5K651	Sterile alpha motif domain-containing protein 9 OS=Homo sapiens OX=9606 GN=SAMD9	SAMD9	184.28	38.651	7.8	11	14	11	1.181	0.898	0.76	0.0038763	Down
Q9BSL1	Ubiquitin-associated domain-containing protein 1 OS=Homo sapiens OX=9606 GN=UBAC1	UBAC1	45.338	46.2	14.1	5	7	5	1.201	0.91	0.758	0.044757	Down
Q96GQ7	Probable ATP-dependent RNA helicase DDX27 OS=Homo sapiens OX=9606 GN=DDX27	DDX27	89.834	63.501	26.8	19	25	19	1.125	0.853	0.758	6.4279e-05	Down
Q9BYC9	39S ribosomal protein L20, mitochondrial OS=Homo sapiens OX=9606 GN=MRPL20	MRPL20	17.442	17.801	27.5	3	6	3	1.238	0.939	0.758	0.040616	Down
Q6NXE6	Armadillo repeat-containing protein 6 OS=Homo sapiens OX=9606 GN=ARMC6	ARMC6	54.141	28.172	18.6	9	11	9	1.177	0.891	0.757	0.00081838	Down
Q6RFH5	WD repeat-containing protein 74 OS=Homo sapiens OX=9606 GN=WDR74	WDR74	42.441	21.662	18.7	7	8	7	1.19	0.901	0.757	0.0029155	Down
Q3LXA3	Triokinase/FMN cyclase OS=Homo sapiens OX=9606 GN=TKFC	TKFC	58.946	19.965	13.4	8	11	8	0.789	0.597	0.757	0.045823	Down
P35269	General transcription factor IIF subunit 1 OS=Homo sapiens OX=9606 GN=GTF2F1	GTF2F1	58.24	76.401	23.2	12	17	12	1.187	0.897	0.756	0.00070474	Down
Q13409	Cytoplasmic dynein 1 intermediate chain 2 OS=Homo sapiens OX=9606 GN=DYNC1I2	DYNC1I2	71.456	22.005	8.8	5	5	5	1.088	0.822	0.756	0.00168076	Down
Q9NVA2	Septin-11 OS=Homo sapiens OX=9606 GN=SEPT11	SEPT11	49.398	50.287	27	10	22	3	1.154	0.872	0.756	0.0046586	Down
Q9UHB6	LIM domain and actin-binding protein 1 OS=Homo sapiens OX=9606 GN=LIMA1	LIMA1	85.225	172.82	36.8	27	46	27	0.879	0.664	0.755	2.4791e-05	Down
Q86U42	Polyadenylate-binding protein 2 OS=Homo sapiens OX=9606 GN=PABPN1	PABPN1	32.749	21.616	13.7	6	9	6	1.178	0.889	0.755	0.0098813	Down
Q15061	WD repeat-containing protein 43 OS=Homo sapiens OX=9606 GN=WDR43	WDR43	74.89	78.761	18	13	17	13	1.128	0.851	0.754	0.0002008	Down
Q9NY61	Protein AATF OS=Homo sapiens OX=9606 GN=AATF	AATF	63.132	46.896	17.7	8	11	8	1.02	0.769	0.754	0.00051768	Down
O95139	NADH dehydrogenase [ubiquinone] 1 beta subcomplex subunit 6 OS=Homo sapiens OX=9606 GN=NDUFB6	NDUFB6	15.489	31.396	33.6	4	7	4	1.106	0.833	0.753	0.036021	Down
P49406	39S ribosomal protein L19, mitochondrial OS=Homo sapiens OX=9606 GN=MRPL19	MRPL19	33.535	42.512	24.7	7	9	7	1.217	0.916	0.753	0.00071719	Down
P53999	Activated RNA polymerase II transcriptional coactivator p15 OS=Homo sapiens OX=9606 GN=SUB1	SUB1	14.395	30.346	40.9	6	23	6	0.994	0.748	0.753	0.048878	Down
Q13442	28 kDa heat- and acid-stable phosphoprotein OS=Homo sapiens OX=9606 GN=PDAP1	PDAP1	20.63	34.414	33.1	9	13	9	1.124	0.845	0.752	6.1599e-05	Down
Q9UNQ2	Probable dimethyladenosine transferase OS=Homo sapiens OX=9606 GN=DIMT1	DIMT1	35.236	22.611	24.3	7	8	7	1.181	0.886	0.75	0.00072255	Down
P15311	Ezrin OS=Homo sapiens OX=9606 GN=EZR	EZR	69.412	99.837	49.5	35	119	22	1.233	0.925	0.75	3.2832e-09	Down
Q6NZI2	Caveolae-associated protein 1 OS=Homo sapiens OX=9606 GN=CAVIN1	CAVIN1	43.476	78.014	24.4	11	20	11	1.208	0.905	0.749	3.4984e-06	Down
O94925	Glutaminase kidney isoform, mitochondrial OS=Homo sapiens OX=9606 GN=GLS	GLS	73.46	64.283	14.3	8	16	8	1.288	0.965	0.749	0.000123693	Down
P51648	Fatty aldehyde dehydrogenase OS=Homo sapiens OX=9606 GN=ALDH3A2	ALDH3A2	54.847	64.846	23.7	12	14	12	1.039	0.778	0.749	1.073e-06	Down
Q9Y3D9	28S ribosomal protein S23, mitochondrial OS=Homo sapiens OX=9606 GN=MRPS23	MRPS23	21.77	36.683	48.9	9	12	9	1.305	0.976	0.748	0.0026214	Down
P61011	Signal recognition particle 54 kDa protein OS=Homo sapiens OX=9606 GN=SRP54	SRP54	55.704	150.79	44	20	36	20	1.213	0.907	0.748	4.98157e-13	Down
Q86XZ4	Spermatogenesis-associated serine-rich protein 2 OS=Homo sapiens OX=9606 GN=SPATS2	SPATS2	59.544	15.897	13.2	6	7	6	1.186	0.886	0.747	0.0045649	Down
Q9H8H2	Probable ATP-dependent RNA helicase DDX31 OS=Homo sapiens OX=9606 GN=DDX31	DDX31	94.086	42.436	12.9	9	10	9	1.158	0.865	0.747	0.00118463	Down
Q9Y5P4	Collagen type IV alpha-3-binding protein OS=Homo sapiens OX=9606 GN=COL4A3BP	COL4A3BP	70.834	34.066	8.8	5	5	5	1.242	0.928	0.747	0.0068424	Down
Q14008	Cytoskeleton-associated protein 5 OS=Homo sapiens OX=9606 GN=CKAP5	CKAP5	225.49	245.64	30.3	59	86	59	1.152	0.861	0.747	1e-32	Down
Q9Y4R8	Telomere length regulation protein TEL2 homolog OS=Homo sapiens OX=9606 GN=TELO2	TELO2	91.746	47.26	15.3	12	19	12	1.161	0.866	0.746	1.91765e-05	Down
Q9GZL7	Ribosome biogenesis protein WDR12 OS=Homo sapiens OX=9606 GN=WDR12	WDR12	47.707	54.065	24.1	9	12	9	1.164	0.868	0.746	0.0037837	Down
Q86X27	Ras-specific guanine nucleotide-releasing factor RalGPS2 OS=Homo sapiens OX=9606 GN=RALGPS2	RALGPS2	65.166	4.5956	1.9	1	2	1	1.061	0.79	0.745	0.0107372	Down
P17655	Calpain-2 catalytic subunit OS=Homo sapiens OX=9606 GN=CAPN2	CAPN2	79.994	80.239	21.4	11	19	11	1.156	0.86	0.744	1.38667e-13	Down
O00401	Neural Wiskott-Aldrich syndrome protein OS=Homo sapiens OX=9606 GN=WASL	WASL	54.826	32.75	24.8	9	11	9	0.941	0.7	0.744	0.026339	Down
Q9GZS1	DNA-directed RNA polymerase I subunit RPA49 OS=Homo sapiens OX=9606 GN=POLR1E	POLR1E	53.961	18.804	14.3	7	8	7	1.228	0.912	0.743	0.0055044	Down
P84095	Rho-related GTP-binding protein RhoG OS=Homo sapiens OX=9606 GN=RHOG	RHOG	21.308	111.84	41.4	7	12	6	1.094	0.813	0.743	0.024242	Down
O75439	Mitochondrial-processing peptidase subunit beta OS=Homo sapiens OX=9606 GN=PMPCB	PMPCB	54.366	39.813	21.7	11	16	10	1.115	0.827	0.742	1.1921e-06	Down
Q12979	Active breakpoint cluster region-related protein OS=Homo sapiens OX=9606 GN=ABR	ABR	97.597	26.594	9	7	8	6	1.116	0.828	0.742	0.0164424	Down
P67936	Tropomyosin alpha-4 chain OS=Homo sapiens OX=9606 GN=TPM4	TPM4	28.521	200.14	55.6	24	30	13	0.976	0.724	0.742	0.000117149	Down
P38571	Lysosomal acid lipase/cholesteryl ester hydrolase OS=Homo sapiens OX=9606 GN=LIPA	LIPA	45.418	12.388	8.5	3	4	3	1.276	0.947	0.742	0.0128204	Down
Q9BXR0	Queuine tRNA-ribosyltransferase catalytic subunit 1 OS=Homo sapiens OX=9606 GN=QTRT1	QTRT1	44.047	21.061	10.7	3	3	3	1.162	0.862	0.742	0.0038156	Down
Q9ULW0	Targeting protein for Xklp2 OS=Homo sapiens OX=9606 GN=TPX2	TPX2	85.652	108.57	32.9	21	31	21	1.009	0.748	0.741	2.0757e-08	Down
P21912	Succinate dehydrogenase [ubiquinone] iron-sulfur subunit, mitochondrial OS=Homo sapiens OX=9606 GN=SDHB	SDHB	31.629	46.658	28.6	9	14	9	1.19	0.882	0.741	0.00095814	Down
P49354	Protein farnesyltransferase/geranylgeranyltransferase type-1 subunit alpha OS=Homo sapiens OX=9606 GN=FNTA	FNTA	44.408	21.201	18.2	7	11	7	1.115	0.825	0.74	2.9488e-08	Down
Q5T9A4	ATPase family AAA domain-containing protein 3B OS=Homo sapiens OX=9606 GN=ATAD3B	ATAD3B	72.572	16.862	23	13	20	2	1.292	0.955	0.739	0.00112462	Down
Q9Y3A5	Ribosome maturation protein SBDS OS=Homo sapiens OX=9606 GN=SBDS	SBDS	28.763	70.58	44.8	11	16	11	1.136	0.839	0.739	3.7912e-09	Down
Q9UIV1	CCR4-NOT transcription complex subunit 7 OS=Homo sapiens OX=9606 GN=CNOT7	CNOT7	32.745	12.272	12.6	3	6	3	1.259	0.929	0.738	0.02982	Down
P19105	Myosin regulatory light chain 12A OS=Homo sapiens OX=9606 GN=MYL12A	MYL12A	19.794	75.837	51.5	8	23	8	1.1	0.812	0.738	0.00121676	Down
O14745	Na(+)/H(+) exchange regulatory cofactor NHE-RF1 OS=Homo sapiens OX=9606 GN=SLC9A3R1	SLC9A3R1	38.868	75.673	34.6	12	20	12	1.018	0.75	0.737	0.000135201	Down
Q96QR8	Transcriptional activator protein Pur-beta OS=Homo sapiens OX=9606 GN=PURB	PURB	33.24	26.282	23.1	8	11	8	0.905	0.667	0.737	0.0136013	Down
Q14192	Four and a half LIM domains protein 2 OS=Homo sapiens OX=9606 GN=FHL2	FHL2	32.193	47.453	33.3	7	10	7	1.254	0.924	0.737	0.0043796	Down
O60524	Nuclear export mediator factor NEMF OS=Homo sapiens OX=9606 GN=NEMF	NEMF	122.95	24.407	8.5	9	10	9	1.229	0.904	0.736	0.021356	Down
Q8N8S7	Protein enabled homolog OS=Homo sapiens OX=9606 GN=ENAH	ENAH	66.509	42.073	23.9	11	14	11	1.326	0.976	0.736	0.00035783	Down
Q5JTV8	Torsin-1A-interacting protein 1 OS=Homo sapiens OX=9606 GN=TOR1AIP1	TOR1AIP1	66.248	64.366	26.2	13	23	12	1.171	0.862	0.736	2.4051e-06	Down
O15498	Synaptobrevin homolog YKT6 OS=Homo sapiens OX=9606 GN=YKT6	YKT6	22.417	41.243	42.4	8	14	8	1.097	0.807	0.736	2.4963e-05	Down
Q9UPN4	Centrosomal protein of 131 kDa OS=Homo sapiens OX=9606 GN=CEP131	CEP131	122.15	7.9632	2.9	3	3	3	1.273	0.936	0.735	0.0105447	Down
Q96A26	Protein FAM162A OS=Homo sapiens OX=9606 GN=FAM162A	FAM162A	17.342	16.386	23.4	3	4	3	1.075	0.79	0.735	0.00026191	Down
O43920	NADH dehydrogenase [ubiquinone] iron-sulfur protein 5 OS=Homo sapiens OX=9606 GN=NDUFS5	NDUFS5	12.517	23.629	50.9	5	8	5	1.205	0.886	0.735	0.0111035	Down
P29966	Myristoylated alanine-rich C-kinase substrate OS=Homo sapiens OX=9606 GN=MARCKS	MARCKS	31.554	55.719	25.6	6	11	6	1.199	0.881	0.735	0.00034413	Down
P31949	Protein S100-A11 OS=Homo sapiens OX=9606 GN=S100A11	S100A11	11.74	26.668	46.7	5	16	5	1.104	0.81	0.734	2.1781e-06	Down
Q9H8H0	Nucleolar protein 11 OS=Homo sapiens OX=9606 GN=NOL11	NOL11	81.123	45.906	17.4	10	12	10	1.185	0.87	0.734	0.000178288	Down
Q16718	NADH dehydrogenase [ubiquinone] 1 alpha subcomplex subunit 5 OS=Homo sapiens OX=9606 GN=NDUFA5	NDUFA5	13.459	46.769	44	5	9	5	1.235	0.907	0.734	0.00018177	Down
P18031	Tyrosine-protein phosphatase non-receptor type 1 OS=Homo sapiens OX=9606 GN=PTPN1	PTPN1	49.966	101.64	48.7	18	28	18	1.14	0.836	0.733	6.0126e-08	Down
Q7L1Q6	Basic leucine zipper and W2 domain-containing protein 1 OS=Homo sapiens OX=9606 GN=BZW1	BZW1	48.043	35.596	25.3	12	22	12	0.986	0.723	0.733	4.836e-08	Down
Q9Y6C9	Mitochondrial carrier homolog 2 OS=Homo sapiens OX=9606 GN=MTCH2	MTCH2	33.331	34.931	16.2	3	4	3	1.267	0.929	0.733	0.044576	Down
Q9NUQ7	Ufm1-specific protease 2 OS=Homo sapiens OX=9606 GN=UFSP2	UFSP2	53.261	10.553	8.3	4	5	4	1.009	0.74	0.733	0.013997	Down
Q13111	Chromatin assembly factor 1 subunit A OS=Homo sapiens OX=9606 GN=CHAF1A	CHAF1A	106.91	48.241	10.8	10	12	10	1.232	0.902	0.732	2.7223e-06	Down
Q9BQG0	Myb-binding protein 1A OS=Homo sapiens OX=9606 GN=MYBBP1A	MYBBP1A	148.85	299.31	30	35	67	35	1.151	0.843	0.732	6.77236e-15	Down
Q9BU89	Deoxyhypusine hydroxylase OS=Homo sapiens OX=9606 GN=DOHH	DOHH	32.904	14.344	16.6	4	6	4	1.161	0.849	0.731	0.0135429	Down
Q13445	Transmembrane emp24 domain-containing protein 1 OS=Homo sapiens OX=9606 GN=TMED1	TMED1	25.206	15.091	17.2	3	5	3	1.118	0.817	0.731	0.039636	Down
P26639	Threonine--tRNA ligase, cytoplasmic OS=Homo sapiens OX=9606 GN=TARS	TARS	83.434	139.99	40	28	64	27	1.089	0.795	0.73	1.62448e-12	Down
O95625	Zinc finger and BTB domain-containing protein 11 OS=Homo sapiens OX=9606 GN=ZBTB11	ZBTB11	119.38	19.841	5.9	5	6	5	1.168	0.851	0.729	0.041738	Down
P59998	Actin-related protein 2/3 complex subunit 4 OS=Homo sapiens OX=9606 GN=ARPC4	ARPC4	19.667	14.156	23.2	4	7	4	1.114	0.812	0.729	0.0027643	Down
P10155	60 kDa SS-A/Ro ribonucleoprotein OS=Homo sapiens OX=9606 GN=TROVE2	TROVE2	60.67	41.37	22.3	13	19	13	1.15	0.838	0.729	2.9037e-07	Down
Q5T653	39S ribosomal protein L2, mitochondrial OS=Homo sapiens OX=9606 GN=MRPL2	MRPL2	33.3	25.472	17.7	4	4	4	1.252	0.912	0.728	0.0023408	Down
P31937	3-hydroxyisobutyrate dehydrogenase, mitochondrial OS=Homo sapiens OX=9606 GN=HIBADH	HIBADH	35.329	58.298	32.4	7	9	7	1.006	0.732	0.728	0.0163646	Down
Q9UHD1	Cysteine and histidine-rich domain-containing protein 1 OS=Homo sapiens OX=9606 GN=CHORDC1	CHORDC1	37.489	145.53	45.5	12	32	12	1.287	0.936	0.727	5.11813e-14	Down
P07384	Calpain-1 catalytic subunit OS=Homo sapiens OX=9606 GN=CAPN1	CAPN1	81.889	58.812	20.2	12	19	12	1.226	0.89	0.726	4.7949e-10	Down
Q01581	Hydroxymethylglutaryl-CoA synthase, cytoplasmic OS=Homo sapiens OX=9606 GN=HMGCS1	HMGCS1	57.293	85.104	32.9	18	32	18	0.815	0.591	0.725	0.00010006	Down
Q86TI2	Dipeptidyl peptidase 9 OS=Homo sapiens OX=9606 GN=DPP9	DPP9	98.262	24.477	7.3	6	7	6	1.111	0.805	0.725	0.00118402	Down
Q9H6R7	WD repeat and coiled-coil-containing protein OS=Homo sapiens OX=9606 GN=WDCP	WDCP	79.135	3.5188	2.1	2	2	2	1.145	0.83	0.725	0.0046043	Down
Q969Z0	FAST kinase domain-containing protein 4 OS=Homo sapiens OX=9606 GN=TBRG4	TBRG4	70.737	43.158	17.7	10	12	10	1.027	0.744	0.724	0.0040351	Down
Q9Y4C2	TRPM8 channel-associated factor 1 OS=Homo sapiens OX=9606 GN=TCAF1	TCAF1	102.12	23.998	9.7	8	10	8	1.27	0.919	0.724	0.0053616	Down
Q9UNX4	WD repeat-containing protein 3 OS=Homo sapiens OX=9606 GN=WDR3	WDR3	106.1	105.42	15.1	11	13	11	1.152	0.834	0.724	0.00034153	Down
P30519	Heme oxygenase 2 OS=Homo sapiens OX=9606 GN=HMOX2	HMOX2	36.032	68.172	49.1	13	21	13	1.111	0.804	0.724	1.61279e-05	Down
Q8TBX8	Phosphatidylinositol 5-phosphate 4-kinase type-2 gamma OS=Homo sapiens OX=9606 GN=PIP4K2C	PIP4K2C	47.299	17.262	12.1	5	7	5	1.183	0.857	0.724	0.0098385	Down
Q9H5Q4	Dimethyladenosine transferase 2, mitochondrial OS=Homo sapiens OX=9606 GN=TFB2M	TFB2M	45.348	23.019	20.2	8	11	8	1.298	0.938	0.723	0.00133875	Down
Q86SX6	Glutaredoxin-related protein 5, mitochondrial OS=Homo sapiens OX=9606 GN=GLRX5	GLRX5	16.628	45.225	28	3	6	3	1.319	0.953	0.723	0.004717	Down
P78347	General transcription factor II-I OS=Homo sapiens OX=9606 GN=GTF2I	GTF2I	112.42	137.56	27.2	30	38	30	1.182	0.855	0.723	3.3768e-11	Down
Q9Y4P3	Transducin beta-like protein 2 OS=Homo sapiens OX=9606 GN=TBL2	TBL2	49.797	35.364	29.3	12	14	12	1.129	0.815	0.722	2.0814e-05	Down
Q9Y4K1	Beta/gamma crystallin domain-containing protein 1 OS=Homo sapiens OX=9606 GN=CRYBG1	CRYBG1	188.67	25.739	4.6	6	6	6	1.067	0.769	0.721	0.032296	Down
Q9Y446	Plakophilin-3 OS=Homo sapiens OX=9606 GN=PKP3	PKP3	87.081	134.65	22.6	18	26	18	0.965	0.696	0.721	0.000160345	Down
P24534	Elongation factor 1-beta OS=Homo sapiens OX=9606 GN=EEF1B2	EEF1B2	24.763	34.52	39.6	9	23	7	1.166	0.841	0.721	1.5954e-07	Down
Q9H3N1	Thioredoxin-related transmembrane protein 1 OS=Homo sapiens OX=9606 GN=TMX1	TMX1	31.791	23.987	25	8	11	8	1.176	0.846	0.719	0.0038183	Down
P13798	Acylamino-acid-releasing enzyme OS=Homo sapiens OX=9606 GN=APEH	APEH	81.224	70.498	20.5	13	21	13	1.159	0.833	0.719	2.63345e-13	Down
Q92747	Actin-related protein 2/3 complex subunit 1A OS=Homo sapiens OX=9606 GN=ARPC1A	ARPC1A	41.569	43.74	24.3	9	12	9	1.137	0.814	0.716	0.00050026	Down
P56537	Eukaryotic translation initiation factor 6 OS=Homo sapiens OX=9606 GN=EIF6	EIF6	26.599	122.46	46.1	7	16	7	1.179	0.844	0.716	1.56831e-05	Down
Q92599	Septin-8 OS=Homo sapiens OX=9606 GN=SEPT8	SEPT8	55.756	21.197	15.7	7	13	4	1.21	0.865	0.715	0.0032751	Down
P63096	Guanine nucleotide-binding protein G(i) subunit alpha-1 OS=Homo sapiens OX=9606 GN=GNAI1	GNAI1	40.361	11.465	17.5	6	13	2	1.254	0.897	0.715	0.0046624	Down
P11182	Lipoamide acyltransferase component of branched-chain alpha-keto acid dehydrogenase complex, mitochondrial OS=Homo sapiens OX=9606 GN=DBT	DBT	53.486	8.7663	6.2	3	4	3	1.258	0.897	0.713	0.025498	Down
O43169	Cytochrome b5 type B OS=Homo sapiens OX=9606 GN=CYB5B	CYB5B	16.332	9.9695	19.2	3	5	3	1.204	0.859	0.713	0.0112825	Down
Q3YEC7	Rab-like protein 6 OS=Homo sapiens OX=9606 GN=RABL6	RABL6	79.548	65.128	19.6	11	12	11	1.269	0.905	0.713	0.0034404	Down
Q9ULH0	Kinase D-interacting substrate of 220 kDa OS=Homo sapiens OX=9606 GN=KIDINS220	KIDINS220	196.54	14.363	2.7	5	6	5	1.114	0.793	0.712	0.0079599	Down
Q6Y1H2	Very-long-chain (3R)-3-hydroxyacyl-CoA dehydratase 2 OS=Homo sapiens OX=9606 GN=HACD2	HACD2	28.368	13.455	11.4	3	6	3	1.222	0.87	0.712	0.032202	Down
P08758	Annexin A5 OS=Homo sapiens OX=9606 GN=ANXA5	ANXA5	35.936	162.29	53.4	18	45	18	1.075	0.765	0.712	5.114e-07	Down
Q99829	Copine-1 OS=Homo sapiens OX=9606 GN=CPNE1	CPNE1	59.058	35.615	14.3	10	20	10	1.178	0.838	0.711	4.0974e-10	Down
P26641	Elongation factor 1-gamma OS=Homo sapiens OX=9606 GN=EEF1G	EEF1G	50.118	116.55	45.5	23	54	23	1.249	0.888	0.711	2.69784e-14	Down
P11387	DNA topoisomerase 1 OS=Homo sapiens OX=9606 GN=TOP1	TOP1	90.725	127.93	39	29	60	29	1.038	0.736	0.709	2.69784e-13	Down
P13984	General transcription factor IIF subunit 2 OS=Homo sapiens OX=9606 GN=GTF2F2	GTF2F2	28.38	34.399	53.4	13	18	13	1.177	0.835	0.709	8.3019e-05	Down
P26358	DNA (cytosine-5)-methyltransferase 1 OS=Homo sapiens OX=9606 GN=DNMT1	DNMT1	183.16	216.21	27.2	38	53	38	1.217	0.863	0.709	1.06581e-14	Down
P09622	Dihydrolipoyl dehydrogenase, mitochondrial OS=Homo sapiens OX=9606 GN=DLD	DLD	54.177	96.096	31	15	28	15	1.07	0.759	0.709	4.5355e-06	Down
Q9UKM9	RNA-binding protein Raly OS=Homo sapiens OX=9606 GN=RALY	RALY	32.463	27.643	25.5	9	16	9	1.089	0.771	0.708	9.57179e-12	Down
Q8NEF9	Serum response factor-binding protein 1 OS=Homo sapiens OX=9606 GN=SRFBP1	SRFBP1	48.633	9.0244	8.4	4	4	4	1.241	0.879	0.708	0.0175621	Down
Q00765	Receptor expression-enhancing protein 5 OS=Homo sapiens OX=9606 GN=REEP5	REEP5	21.493	13.31	21.2	6	8	6	1.053	0.745	0.708	0.0029787	Down
P49770	Translation initiation factor eIF-2B subunit beta OS=Homo sapiens OX=9606 GN=EIF2B2	EIF2B2	38.989	10.917	15.1	5	5	5	1.291	0.912	0.706	0.0067388	Down
P54709	Sodium/potassium-transporting ATPase subunit beta-3 OS=Homo sapiens OX=9606 GN=ATP1B3	ATP1B3	31.512	52.011	45.5	13	21	13	1.039	0.733	0.705	1.1699e-08	Down
Q12905	Interleukin enhancer-binding factor 2 OS=Homo sapiens OX=9606 GN=ILF2	ILF2	43.062	56.824	19	6	12	6	1.219	0.86	0.705	4.0233e-07	Down
O14617	AP-3 complex subunit delta-1 OS=Homo sapiens OX=9606 GN=AP3D1	AP3D1	130.16	66.443	14.9	14	17	14	1.185	0.835	0.705	7.1368e-10	Down
P16989	Y-box-binding protein 3 OS=Homo sapiens OX=9606 GN=YBX3	YBX3	40.089	157.13	30.1	11	14	9	1.259	0.888	0.705	3.9925e-05	Down
P35998	26S proteasome regulatory subunit 7 OS=Homo sapiens OX=9606 GN=PSMC2	PSMC2	48.633	195.1	69.3	27	49	27	1.153	0.812	0.704	3.8755e-11	Down
P50454	Serpin H1 OS=Homo sapiens OX=9606 GN=SERPINH1	SERPINH1	46.44	146.15	50	17	46	17	1.299	0.913	0.703	1e-32	Down
Q9BSJ8	Extended synaptotagmin-1 OS=Homo sapiens OX=9606 GN=ESYT1	ESYT1	122.85	156.04	22	19	31	19	1.359	0.955	0.703	4.5322e-09	Down
O14744	Protein arginine N-methyltransferase 5 OS=Homo sapiens OX=9606 GN=PRMT5	PRMT5	72.683	83.873	22.9	14	24	14	1.216	0.855	0.703	2.3479e-07	Down
P55809	Succinyl-CoA:3-ketoacid coenzyme A transferase 1, mitochondrial OS=Homo sapiens OX=9606 GN=OXCT1	OXCT1	56.157	82.413	32.7	14	21	14	0.87	0.611	0.702	4.8664e-06	Down
Q8TC12	Retinol dehydrogenase 11 OS=Homo sapiens OX=9606 GN=RDH11	RDH11	35.386	19.554	13.5	4	8	4	1.163	0.816	0.702	0.00028143	Down
Q96G46	tRNA-dihydrouridine(47) synthase [NAD(P)(+)]-like OS=Homo sapiens OX=9606 GN=DUS3L	DUS3L	72.593	43.984	18.9	10	10	10	1.164	0.817	0.702	0.0026818	Down
Q99733	Nucleosome assembly protein 1-like 4 OS=Homo sapiens OX=9606 GN=NAP1L4	NAP1L4	42.823	93.254	31.5	10	27	9	1.342	0.942	0.702	2.87548e-14	Down
Q8N3C0	Activating signal cointegrator 1 complex subunit 3 OS=Homo sapiens OX=9606 GN=ASCC3	ASCC3	251.46	66.079	11.1	22	26	22	1.168	0.82	0.702	4.0471e-08	Down
Q9H7Z7	Prostaglandin E synthase 2 OS=Homo sapiens OX=9606 GN=PTGES2	PTGES2	41.943	95.17	40.8	14	21	14	1.279	0.896	0.701	1.4494e-07	Down
Q9BQ52	Zinc phosphodiesterase ELAC protein 2 OS=Homo sapiens OX=9606 GN=ELAC2	ELAC2	92.218	88.921	25.9	19	25	19	1.2	0.84	0.7	1.2066e-07	Down
Q13557	Calcium/calmodulin-dependent protein kinase type II subunit delta OS=Homo sapiens OX=9606 GN=CAMK2D	CAMK2D	56.369	14.599	10.2	5	6	4	1.297	0.907	0.699	0.00040373	Down
Q969X6	U3 small nucleolar RNA-associated protein 4 homolog OS=Homo sapiens OX=9606 GN=UTP4	UTP4	76.889	89.766	23.3	14	19	14	1.181	0.824	0.698	1.3845e-07	Down
Q9UI08	Ena/VASP-like protein OS=Homo sapiens OX=9606 GN=EVL	EVL	44.619	9.3737	7.5	2	2	2	1.256	0.877	0.698	0.00156046	Down
P37268	Squalene synthase OS=Homo sapiens OX=9606 GN=FDFT1	FDFT1	48.115	104.71	33.3	12	19	12	1.026	0.715	0.697	0.000135335	Down
P18124	60S ribosomal protein L7 OS=Homo sapiens OX=9606 GN=RPL7	RPL7	29.225	141.84	48.4	15	34	15	1.337	0.932	0.697	4.3318e-08	Down
P46926	Glucosamine-6-phosphate isomerase 1 OS=Homo sapiens OX=9606 GN=GNPDA1	GNPDA1	32.668	52.662	29.8	6	10	4	1.183	0.823	0.696	0.020203	Down
P58107	Epiplakin OS=Homo sapiens OX=9606 GN=EPPK1	EPPK1	555.65	323.31	44.9	87	157	80	1.063	0.739	0.695	1.62448e-12	Down
Q8N9T8	Protein KRI1 homolog OS=Homo sapiens OX=9606 GN=KRI1	KRI1	82.597	29.278	8.3	5	8	5	1.211	0.841	0.694	3.8584e-06	Down
P49006	MARCKS-related protein OS=Homo sapiens OX=9606 GN=MARCKSL1	MARCKSL1	19.529	25.057	19.5	3	6	3	1.831	1.27	0.694	0.0069956	Down
Q9HCD6	Protein TANC2 OS=Homo sapiens OX=9606 GN=TANC2	TANC2	219.65	6.3134	1.2	2	2	2	0.827	0.574	0.694	0.0062045	Down
Q8WX93	Palladin OS=Homo sapiens OX=9606 GN=PALLD	PALLD	150.56	60.552	10.6	12	16	11	1.054	0.732	0.694	2.0823e-05	Down
Q9P2B4	CTTNBP2 N-terminal-like protein OS=Homo sapiens OX=9606 GN=CTTNBP2NL	CTTNBP2NL	70.157	10.569	5.6	4	4	4	1.165	0.809	0.694	0.0027232	Down
P06396	Gelsolin OS=Homo sapiens OX=9606 GN=GSN	GSN	85.696	98.553	25.6	18	3	3	0.867	0.601	0.693	0.030358	Down
Q15056	Eukaryotic translation initiation factor 4H OS=Homo sapiens OX=9606 GN=EIF4H	EIF4H	27.385	69.128	25.8	6	9	6	1.239	0.859	0.693	0.009539	Down
Q9NVD7	Alpha-parvin OS=Homo sapiens OX=9606 GN=PARVA	PARVA	42.243	57.949	22.8	8	12	6	1.27	0.879	0.692	5.6358e-05	Down
Q86TU7	Histone-lysine N-methyltransferase setd3 OS=Homo sapiens OX=9606 GN=SETD3	SETD3	67.256	54.911	17.2	9	14	9	1.229	0.851	0.692	4.461e-07	Down
O43795	Unconventional myosin-Ib OS=Homo sapiens OX=9606 GN=MYO1B	MYO1B	131.98	71.522	18.7	20	25	20	1.2	0.829	0.691	1.3798e-10	Down
O60437	Periplakin OS=Homo sapiens OX=9606 GN=PPL	PPL	204.74	98.597	18.5	27	28	27	1.054	0.728	0.691	9.9957e-08	Down
Q9BY89	Uncharacterized protein KIAA1671 OS=Homo sapiens OX=9606 GN=KIAA1671	KIAA1671	196.71	65.352	12.8	20	21	20	1.196	0.826	0.691	5.9705e-05	Down
O15231	Zinc finger protein 185 OS=Homo sapiens OX=9606 GN=ZNF185	ZNF185	73.525	154.85	46	26	29	26	1.014	0.701	0.691	7.3714e-10	Down
P29692	Elongation factor 1-delta OS=Homo sapiens OX=9606 GN=EEF1D	EEF1D	31.121	60.593	49.5	14	26	12	1.199	0.829	0.691	4.4344e-08	Down
Q9NR19	Acetyl-coenzyme A synthetase, cytoplasmic OS=Homo sapiens OX=9606 GN=ACSS2	ACSS2	78.579	21.735	9.1	6	7	6	0.931	0.642	0.69	0.00140065	Down
Q96T88	E3 ubiquitin-protein ligase UHRF1 OS=Homo sapiens OX=9606 GN=UHRF1	UHRF1	89.813	98.57	24.6	17	22	16	1.214	0.838	0.69	2.3142e-05	Down
Q9UMS0	NFU1 iron-sulfur cluster scaffold homolog, mitochondrial OS=Homo sapiens OX=9606 GN=NFU1	NFU1	28.462	25.093	19.7	4	6	4	1.087	0.75	0.69	0.0047424	Down
Q9Y315	Deoxyribose-phosphate aldolase OS=Homo sapiens OX=9606 GN=DERA	DERA	35.23	25.386	19.5	6	8	6	1.263	0.872	0.69	0.00052151	Down
Q9Y316	Protein MEMO1 OS=Homo sapiens OX=9606 GN=MEMO1	MEMO1	33.733	7.0994	9.1	3	3	3	1.24	0.853	0.688	0.00065794	Down
P36957	Dihydrolipoyllysine-residue succinyltransferase component of 2-oxoglutarate dehydrogenase complex, mitochondrial OS=Homo sapiens OX=9606 GN=DLST	DLST	48.755	22.622	19.2	9	15	9	1.143	0.786	0.688	6.4103e-05	Down
Q9Y3B7	39S ribosomal protein L11, mitochondrial OS=Homo sapiens OX=9606 GN=MRPL11	MRPL11	20.683	54.217	57.8	12	20	12	1.302	0.896	0.688	7.5135e-08	Down
Q8WUX2	Glutathione-specific gamma-glutamylcyclotransferase 2 OS=Homo sapiens OX=9606 GN=CHAC2	CHAC2	20.874	13.272	15.8	2	3	2	1.176	0.808	0.687	0.000118638	Down
P15954	Cytochrome c oxidase subunit 7C, mitochondrial OS=Homo sapiens OX=9606 GN=COX7C	COX7C	7.2454	6.2861	28.6	2	7	2	1.129	0.775	0.686	0.00020489	Down
Q86X29	Lipolysis-stimulated lipoprotein receptor OS=Homo sapiens OX=9606 GN=LSR	LSR	71.438	18.961	6.3	4	6	4	0.993	0.681	0.686	0.045997	Down
Q9UJA5	tRNA (adenine(58)-N(1))-methyltransferase non-catalytic subunit TRM6 OS=Homo sapiens OX=9606 GN=TRMT6	TRMT6	55.799	31.813	13.3	6	8	6	1.236	0.848	0.686	0.029258	Down
Q9NRL2	Bromodomain adjacent to zinc finger domain protein 1A OS=Homo sapiens OX=9606 GN=BAZ1A	BAZ1A	178.7	63.108	11.4	18	20	18	1.357	0.928	0.684	3.2253e-06	Down
P63241	Eukaryotic translation initiation factor 5A-1 OS=Homo sapiens OX=9606 GN=EIF5A	EIF5A	16.832	59.978	40.9	10	30	10	1.082	0.739	0.683	1.4139e-09	Down
O00170	AH receptor-interacting protein OS=Homo sapiens OX=9606 GN=AIP	AIP	37.636	68.819	40.9	12	17	12	1.184	0.807	0.682	5.1139e-07	Down
P52566	Rho GDP-dissociation inhibitor 2 OS=Homo sapiens OX=9606 GN=ARHGDIB	ARHGDIB	22.988	23.084	21.4	4	6	4	0.99	0.675	0.682	0.00025871	Down
Q5BJF2	Sigma intracellular receptor 2 OS=Homo sapiens OX=9606 GN=TMEM97	TMEM97	20.848	8.1042	18.8	3	4	3	1.112	0.756	0.68	0.00043633	Down
P62495	Eukaryotic peptide chain release factor subunit 1 OS=Homo sapiens OX=9606 GN=ETF1	ETF1	49.03	85.251	20.4	10	22	10	1.254	0.852	0.679	3.3143e-06	Down
Q9Y676	28S ribosomal protein S18b, mitochondrial OS=Homo sapiens OX=9606 GN=MRPS18B	MRPS18B	29.395	42.512	27.5	5	7	5	1.352	0.918	0.679	0.029662	Down
P49590	Probable histidine--tRNA ligase, mitochondrial OS=Homo sapiens OX=9606 GN=HARS2	HARS2	56.888	18.305	21.7	11	19	6	1.365	0.926	0.678	0.0014755	Down
P13639	Elongation factor 2 OS=Homo sapiens OX=9606 GN=EEF2	EEF2	95.337	323.31	47.4	45	164	44	1.14	0.772	0.677	1e-32	Down
Q6ZT62	Bargin OS=Homo sapiens OX=9606 GN=BARGIN	BARGIN	73.599	33.087	15.1	9	10	8	0.846	0.572	0.676	0.022959	Down
Q9GZZ1	N-alpha-acetyltransferase 50 OS=Homo sapiens OX=9606 GN=NAA50	NAA50	19.398	68.096	60.9	12	18	12	1.198	0.81	0.676	0.00099883	Down
Q7RTP6	[F-actin]-monooxygenase MICAL3 OS=Homo sapiens OX=9606 GN=MICAL3	MICAL3	224.29	26.334	5	9	10	9	1.139	0.77	0.676	0.0023237	Down
O75663	TIP41-like protein OS=Homo sapiens OX=9606 GN=TIPRL	TIPRL	31.444	20.259	27.2	8	14	8	1.225	0.827	0.675	6.3535e-08	Down
P17301	Integrin alpha-2 OS=Homo sapiens OX=9606 GN=ITGA2	ITGA2	129.29	108.63	14	12	15	12	0.861	0.581	0.675	3.4293e-07	Down
P31040	Succinate dehydrogenase [ubiquinone] flavoprotein subunit, mitochondrial OS=Homo sapiens OX=9606 GN=SDHA	SDHA	72.691	97.461	28.2	15	23	15	1.138	0.768	0.675	9.4293e-08	Down
P19404	NADH dehydrogenase [ubiquinone] flavoprotein 2, mitochondrial OS=Homo sapiens OX=9606 GN=NDUFV2	NDUFV2	27.391	29.416	32.5	9	13	9	1.287	0.869	0.675	0.00115661	Down
P26006	Integrin alpha-3 OS=Homo sapiens OX=9606 GN=ITGA3	ITGA3	116.61	53.596	12.1	11	16	11	1.333	0.898	0.674	2.1187e-05	Down
Q96FW1	Ubiquitin thioesterase OTUB1 OS=Homo sapiens OX=9606 GN=OTUB1	OTUB1	31.284	121.59	49.4	11	21	11	1.268	0.853	0.673	0.00029833	Down
Q9P0V3	SH3 domain-binding protein 4 OS=Homo sapiens OX=9606 GN=SH3BP4	SH3BP4	107.49	36.563	7.3	6	6	6	1.225	0.825	0.673	0.0072034	Down
Q9Y399	28S ribosomal protein S2, mitochondrial OS=Homo sapiens OX=9606 GN=MRPS2	MRPS2	33.249	8.9514	10.8	4	7	4	1.263	0.849	0.672	0.033802	Down
Q96SZ6	CDK5 regulatory subunit-associated protein 1 OS=Homo sapiens OX=9606 GN=CDK5RAP1	CDK5RAP1	67.688	19.575	8.8	6	6	6	1.243	0.835	0.672	0.0088363	Down
P29317	Ephrin type-A receptor 2 OS=Homo sapiens OX=9606 GN=EPHA2	EPHA2	108.27	157.2	30.6	27	41	26	0.85	0.571	0.672	4.1059e-08	Down
P27695	DNA-(apurinic or apyrimidinic site) lyase OS=Homo sapiens OX=9606 GN=APEX1	APEX1	35.554	124.99	49.7	13	19	13	1.386	0.93	0.671	1.1636e-08	Down
Q4G0N4	NAD kinase 2, mitochondrial OS=Homo sapiens OX=9606 GN=NADK2	NADK2	49.432	13.62	10.2	4	5	4	1.087	0.729	0.671	0.0153594	Down
Q9BQL6	Fermitin family homolog 1 OS=Homo sapiens OX=9606 GN=FERMT1	FERMT1	77.436	30.95	12.6	7	9	6	1.178	0.79	0.671	0.0067179	Down
P07900	Heat shock protein HSP 90-alpha OS=Homo sapiens OX=9606 GN=HSP90AA1	HSP90AA1	84.659	323.31	51.6	46	246	30	1.374	0.921	0.67	1e-32	Down
Q99504	Eyes absent homolog 3 OS=Homo sapiens OX=9606 GN=EYA3	EYA3	62.662	12.335	7	2	2	2	1.446	0.969	0.67	0.042815	Down
P19474	E3 ubiquitin-protein ligase TRIM21 OS=Homo sapiens OX=9606 GN=TRIM21	TRIM21	54.169	26.319	21.9	9	9	9	1.378	0.923	0.67	0.0041369	Down
Q9Y276	Mitochondrial chaperone BCS1 OS=Homo sapiens OX=9606 GN=BCS1L	BCS1L	47.534	31.894	14.8	5	7	5	1.186	0.795	0.67	0.035003	Down
Q71DI3	Histone H3.2 OS=Homo sapiens OX=9606 GN=HIST2H3A	HIST2H3A	15.388	12.56	27.9	6	16	2	1.366	0.914	0.669	0.0113613	Down
P52306	Rap1 GTPase-GDP dissociation stimulator 1 OS=Homo sapiens OX=9606 GN=RAP1GDS1	RAP1GDS1	66.316	54.945	25.9	13	17	13	1.567	1.047	0.668	0.00109736	Down
Q15070	Mitochondrial inner membrane protein OXA1L OS=Homo sapiens OX=9606 GN=OXA1L	OXA1L	48.547	19.062	15.4	7	12	7	1.269	0.847	0.667	0.000116618	Down
P62070	Ras-related protein R-Ras2 OS=Homo sapiens OX=9606 GN=RRAS2	RRAS2	23.399	38.982	35.3	8	11	7	1.078	0.719	0.667	0.00068466	Down
P52292	Importin subunit alpha-1 OS=Homo sapiens OX=9606 GN=KPNA2	KPNA2	57.861	142.55	23.6	9	18	9	1.286	0.855	0.665	1.2786e-08	Down
Q96KG9	N-terminal kinase-like protein OS=Homo sapiens OX=9606 GN=SCYL1	SCYL1	89.63	55.277	17.1	9	14	9	1.282	0.853	0.665	0.0078627	Down
P20042	Eukaryotic translation initiation factor 2 subunit 2 OS=Homo sapiens OX=9606 GN=EIF2S2	EIF2S2	38.388	116.27	45.3	19	33	19	1.237	0.821	0.664	1.11022e-16	Down
Q9UJF2	Ras GTPase-activating protein nGAP OS=Homo sapiens OX=9606 GN=RASAL2	RASAL2	128.56	16.871	6.4	7	8	7	1.273	0.844	0.663	0.00041696	Down
P62834	Ras-related protein Rap-1A OS=Homo sapiens OX=9606 GN=RAP1A	RAP1A	20.987	20.431	40.8	6	7	2	1.144	0.759	0.663	0.0048042	Down
Q9BRA2	Thioredoxin domain-containing protein 17 OS=Homo sapiens OX=9606 GN=TXNDC17	TXNDC17	13.941	24.861	36.6	4	9	4	1.202	0.794	0.661	0.030582	Down
Q02978	Mitochondrial 2-oxoglutarate/malate carrier protein OS=Homo sapiens OX=9606 GN=SLC25A11	SLC25A11	34.061	27.959	23.6	8	10	8	1.172	0.775	0.661	0.0045242	Down
Q00688	Peptidyl-prolyl cis-trans isomerase FKBP3 OS=Homo sapiens OX=9606 GN=FKBP3	FKBP3	25.177	71.491	46	10	19	10	1.307	0.862	0.66	0.000103486	Down
Q12800	Alpha-globin transcription factor CP2 OS=Homo sapiens OX=9606 GN=TFCP2	TFCP2	57.255	7.9607	8.4	3	4	1	1.3	0.858	0.66	0.0061018	Down
P51580	Thiopurine S-methyltransferase OS=Homo sapiens OX=9606 GN=TPMT	TPMT	28.18	26.87	32.7	9	10	9	1.313	0.866	0.66	0.000104291	Down
P31749	RAC-alpha serine/threonine-protein kinase OS=Homo sapiens OX=9606 GN=AKT1	AKT1	55.686	31.387	18.8	7	7	5	1.328	0.872	0.657	0.00069567	Down
Q9UKG9	Peroxisomal carnitine O-octanoyltransferase OS=Homo sapiens OX=9606 GN=CROT	CROT	70.178	14.708	5.2	3	3	3	1.336	0.877	0.656	0.022057	Down
P09525	Annexin A4 OS=Homo sapiens OX=9606 GN=ANXA4	ANXA4	35.882	78.354	40.1	11	17	11	1.129	0.74	0.655	1.527e-06	Down
Q9Y2D4	Exocyst complex component 6B OS=Homo sapiens OX=9606 GN=EXOC6B	EXOC6B	94.2	18.493	5.5	4	5	4	1.307	0.855	0.654	0.016721	Down
Q9UL15	BAG family molecular chaperone regulator 5 OS=Homo sapiens OX=9606 GN=BAG5	BAG5	51.199	25.073	24.8	8	8	8	1.394	0.912	0.654	0.0025368	Down
Q8N5A5	Zinc finger CCCH-type with G patch domain-containing protein OS=Homo sapiens OX=9606 GN=ZGPAT	ZGPAT	57.358	19.53	12.6	6	6	6	1.129	0.738	0.654	0.0063605	Down
P15923	Transcription factor E2-alpha OS=Homo sapiens OX=9606 GN=TCF3	TCF3	67.6	5.5662	3.4	2	2	2	1.258	0.822	0.653	0.00154246	Down
P05198	Eukaryotic translation initiation factor 2 subunit 1 OS=Homo sapiens OX=9606 GN=EIF2S1	EIF2S1	36.112	105.06	48.9	16	35	16	1.27	0.828	0.652	5.55112e-16	Down
Q9H3G5	Probable serine carboxypeptidase CPVL OS=Homo sapiens OX=9606 GN=CPVL	CPVL	54.163	11.95	9	4	6	4	1.663	1.085	0.652	0.045739	Down
Q9NUJ3	T-complex protein 11-like protein 1 OS=Homo sapiens OX=9606 GN=TCP11L1	TCP11L1	57.034	14.515	7.3	3	4	3	1.46	0.949	0.65	0.0137153	Down
O00762	Ubiquitin-conjugating enzyme E2 C OS=Homo sapiens OX=9606 GN=UBE2C	UBE2C	19.652	43.464	44.7	6	12	6	1.289	0.837	0.649	2.3634e-05	Down
Q9BXW7	Haloacid dehalogenase-like hydrolase domain-containing 5 OS=Homo sapiens OX=9606 GN=HDHD5	HDHD5	46.321	45.367	22.7	6	12	6	1.085	0.704	0.649	0.000102739	Down
P42765	3-ketoacyl-CoA thiolase, mitochondrial OS=Homo sapiens OX=9606 GN=ACAA2	ACAA2	41.924	105.41	49.6	15	22	15	0.685	0.443	0.647	0.0045617	Down
Q96GW9	Methionine--tRNA ligase, mitochondrial OS=Homo sapiens OX=9606 GN=MARS2	MARS2	66.59	16.694	6.2	3	4	3	1.291	0.835	0.647	0.020338	Down
P51003	Poly(A) polymerase alpha OS=Homo sapiens OX=9606 GN=PAPOLA	PAPOLA	82.842	69.555	17.3	12	16	12	1.242	0.802	0.646	6.8969e-08	Down
Q15847	Adipogenesis regulatory factor OS=Homo sapiens OX=9606 GN=ADIRF	ADIRF	7.8547	20.608	39.5	4	7	4	0.707	0.456	0.645	0.028482	Down
Q16850	Lanosterol 14-alpha demethylase OS=Homo sapiens OX=9606 GN=CYP51A1	CYP51A1	56.805	17.189	12.5	6	7	6	1.138	0.733	0.644	1.9082e-05	Down
Q96HC4	PDZ and LIM domain protein 5 OS=Homo sapiens OX=9606 GN=PDLIM5	PDLIM5	63.944	200.71	35.4	18	30	18	0.863	0.556	0.644	0.00025916	Down
Q9ULT8	E3 ubiquitin-protein ligase HECTD1 OS=Homo sapiens OX=9606 GN=HECTD1	HECTD1	289.38	118.07	11.1	26	31	26	1.221	0.786	0.644	1e-32	Down
Q6DD88	Atlastin-3 OS=Homo sapiens OX=9606 GN=ATL3	ATL3	60.541	136.75	27.7	13	22	13	1.187	0.763	0.643	6.4352e-09	Down
Q86Y39	NADH dehydrogenase [ubiquinone] 1 alpha subcomplex subunit 11 OS=Homo sapiens OX=9606 GN=NDUFA11	NDUFA11	14.852	29.798	34.8	4	4	4	1.315	0.841	0.64	0.0141206	Down
Q96K76	Ubiquitin carboxyl-terminal hydrolase 47 OS=Homo sapiens OX=9606 GN=USP47	USP47	157.31	105.82	19.3	23	26	23	1.349	0.864	0.64	4.8052e-11	Down
Q6ZVM7	TOM1-like protein 2 OS=Homo sapiens OX=9606 GN=TOM1L2	TOM1L2	55.556	15.097	10.8	5	6	5	1.229	0.785	0.639	0.0051155	Down
Q12774	Rho guanine nucleotide exchange factor 5 OS=Homo sapiens OX=9606 GN=ARHGEF5	ARHGEF5	176.8	25.284	6.3	8	8	8	1.098	0.702	0.639	0.0124606	Down
P07858	Cathepsin B OS=Homo sapiens OX=9606 GN=CTSB	CTSB	37.821	85.943	25.1	8	15	8	1.555	0.991	0.637	0.0157003	Down
Q9H0P0	Cytosolic 5'-nucleotidase 3A OS=Homo sapiens OX=9606 GN=NT5C3A	NT5C3A	37.948	52.463	32.4	9	15	9	1.327	0.844	0.636	5.825e-09	Down
Q8TEX9	Importin-4 OS=Homo sapiens OX=9606 GN=IPO4	IPO4	118.71	150.37	25.6	18	26	18	1.354	0.861	0.636	1.624e-11	Down
P41091	Eukaryotic translation initiation factor 2 subunit 3 OS=Homo sapiens OX=9606 GN=EIF2S3	EIF2S3	51.109	92.33	37.9	16	31	16	1.287	0.819	0.636	4.42646e-13	Down
O95292	Vesicle-associated membrane protein-associated protein B/C OS=Homo sapiens OX=9606 GN=VAPB	VAPB	27.228	41.476	30.5	7	10	6	1.078	0.685	0.635	3.0471e-07	Down
Q15942	Zyxin OS=Homo sapiens OX=9606 GN=ZYX	ZYX	61.277	112.38	43.2	16	29	16	1.085	0.688	0.634	1.0771e-09	Down
Q86UY6	N-alpha-acetyltransferase 40 OS=Homo sapiens OX=9606 GN=NAA40	NAA40	27.194	6.8063	8.9	2	3	2	1.387	0.879	0.634	0.018222	Down
Q9H9P8	L-2-hydroxyglutarate dehydrogenase, mitochondrial OS=Homo sapiens OX=9606 GN=L2HGDH	L2HGDH	50.315	34.438	17.1	7	9	7	1.29	0.816	0.633	0.0051555	Down
Q9UL63	Muskelin OS=Homo sapiens OX=9606 GN=MKLN1	MKLN1	84.767	13.329	9.8	7	7	7	1.124	0.709	0.631	0.0090239	Down
Q15398	Disks large-associated protein 5 OS=Homo sapiens OX=9606 GN=DLGAP5	DLGAP5	95.114	14.195	5.9	5	6	5	1.359	0.858	0.631	0.029404	Down
P31350	Ribonucleoside-diphosphate reductase subunit M2 OS=Homo sapiens OX=9606 GN=RRM2	RRM2	44.877	58.635	39.3	13	17	11	1.235	0.778	0.63	7.5941e-05	Down
Q92520	Protein FAM3C OS=Homo sapiens OX=9606 GN=FAM3C	FAM3C	24.68	30.831	29.1	6	11	6	1.146	0.719	0.627	0.004239	Down
Q9NUW8	Tyrosyl-DNA phosphodiesterase 1 OS=Homo sapiens OX=9606 GN=TDP1	TDP1	68.42	8.1381	6.7	4	4	4	1.405	0.879	0.626	0.035683	Down
Q92947	Glutaryl-CoA dehydrogenase, mitochondrial OS=Homo sapiens OX=9606 GN=GCDH	GCDH	48.127	18.047	10.5	4	5	4	1.293	0.809	0.626	2.4095e-05	Down
Q9NQZ2	Something about silencing protein 10 OS=Homo sapiens OX=9606 GN=UTP3	UTP3	54.557	16.872	8.1	5	7	5	1.271	0.795	0.625	0.0133212	Down
O75962	Triple functional domain protein OS=Homo sapiens OX=9606 GN=TRIO	TRIO	346.9	25.364	2.8	9	9	9	1.392	0.87	0.625	0.0032023	Down
Q9BY42	Protein RTF2 homolog OS=Homo sapiens OX=9606 GN=RTFDC1	RTFDC1	33.886	26.081	23.2	6	8	6	1.284	0.802	0.625	0.000197815	Down
Q9P0K7	Ankycorbin OS=Homo sapiens OX=9606 GN=RAI14	RAI14	110.04	53.121	16.7	14	14	14	0.939	0.586	0.624	2.2399e-05	Down
O00483	Cytochrome c oxidase subunit NDUFA4 OS=Homo sapiens OX=9606 GN=NDUFA4	NDUFA4	9.3697	11.859	55.6	5	9	5	1.215	0.758	0.624	0.0025002	Down
Q9NYT0	Pleckstrin-2 OS=Homo sapiens OX=9606 GN=PLEK2	PLEK2	39.97	15.393	15.9	5	7	5	1.06	0.659	0.622	0.023996	Down
Q86W92	Liprin-beta-1 OS=Homo sapiens OX=9606 GN=PPFIBP1	PPFIBP1	114.02	47.702	14.4	12	15	12	1.272	0.79	0.621	0.00190353	Down
P11166	Solute carrier family 2, facilitated glucose transporter member 1 OS=Homo sapiens OX=9606 GN=SLC2A1	SLC2A1	54.083	28.864	13.8	6	10	6	0.948	0.589	0.621	0.0010843	Down
Q02952	A-kinase anchor protein 12 OS=Homo sapiens OX=9606 GN=AKAP12	AKAP12	191.48	206.25	21.8	27	32	27	0.988	0.613	0.62	3.8678e-09	Down
Q9Y624	Junctional adhesion molecule A OS=Homo sapiens OX=9606 GN=F11R	F11R	32.583	60.75	28.8	7	13	7	1.242	0.769	0.619	1.9683e-07	Down
O75880	Protein SCO1 homolog, mitochondrial OS=Homo sapiens OX=9606 GN=SCO1	SCO1	33.814	9.58	13.6	3	4	3	1.061	0.657	0.619	0.0089635	Down
P06400	Retinoblastoma-associated protein OS=Homo sapiens OX=9606 GN=RB1	RB1	106.16	42.24	8.9	8	8	8	1.29	0.797	0.618	0.002484	Down
P05114	Non-histone chromosomal protein HMG-14 OS=Homo sapiens OX=9606 GN=HMGN1	HMGN1	10.659	19.254	34	6	7	6	1.097	0.676	0.616	0.046658	Down
Q99538	Legumain OS=Homo sapiens OX=9606 GN=LGMN	LGMN	49.411	50.287	9	3	6	3	1.434	0.882	0.615	0.0022846	Down
Q02218	2-oxoglutarate dehydrogenase, mitochondrial OS=Homo sapiens OX=9606 GN=OGDH	OGDH	115.93	198.68	33.2	30	46	30	1.074	0.659	0.614	9.2673e-10	Down
P53350	Serine/threonine-protein kinase PLK1 OS=Homo sapiens OX=9606 GN=PLK1	PLK1	68.254	23.381	12.3	7	7	7	1.241	0.761	0.613	0.00183681	Down
P55010	Eukaryotic translation initiation factor 5 OS=Homo sapiens OX=9606 GN=EIF5	EIF5	49.222	115.62	37.6	17	33	17	1.419	0.865	0.61	1e-32	Down
Q8N4C8	Misshapen-like kinase 1 OS=Homo sapiens OX=9606 GN=MINK1	MINK1	149.82	23.094	6.8	9	12	6	0.751	0.458	0.61	0.033776	Down
P23528	Cofilin-1 OS=Homo sapiens OX=9606 GN=CFL1	CFL1	18.502	106.25	65.1	14	46	12	1.346	0.819	0.608	8.69804e-12	Down
Q9NYY8	FAST kinase domain-containing protein 2, mitochondrial OS=Homo sapiens OX=9606 GN=FASTKD2	FASTKD2	81.462	23.761	5.9	3	6	3	1.36	0.826	0.607	0.0102795	Down
Q96FQ6	Protein S100-A16 OS=Homo sapiens OX=9606 GN=S100A16	S100A16	11.801	30.136	49.5	6	11	6	1.114	0.674	0.605	0.00126226	Down
Q14244	Ensconsin OS=Homo sapiens OX=9606 GN=MAP7	MAP7	84.051	25.81	13.5	12	14	10	0.652	0.393	0.603	0.0110963	Down
P14635	G2/mitotic-specific cyclin-B1 OS=Homo sapiens OX=9606 GN=CCNB1	CCNB1	48.337	15.788	13.6	6	10	6	1.155	0.696	0.603	0.0025606	Down
Q9NSV4	Protein diaphanous homolog 3 OS=Homo sapiens OX=9606 GN=DIAPH3	DIAPH3	136.92	26.221	8.3	10	11	10	1.385	0.833	0.601	9.1497e-08	Down
P60520	Gamma-aminobutyric acid receptor-associated protein-like 2 OS=Homo sapiens OX=9606 GN=GABARAPL2	GABARAPL2	13.667	10.48	26.5	4	6	3	0.823	0.491	0.597	0.0167566	Down
P00403	Cytochrome c oxidase subunit 2 OS=Homo sapiens OX=9606 GN=MT-CO2	MT-CO2	25.565	10.237	16.3	4	7	4	1.173	0.699	0.596	0.0060562	Down
Q6IAN0	Dehydrogenase/reductase SDR family member 7B OS=Homo sapiens OX=9606 GN=DHRS7B	DHRS7B	35.119	9.2781	8.3	2	3	2	1.192	0.711	0.596	0.035221	Down
Q9Y376	Calcium-binding protein 39 OS=Homo sapiens OX=9606 GN=CAB39	CAB39	39.869	23.31	23.8	8	12	8	1.216	0.723	0.595	0.013699	Down
Q16763	Ubiquitin-conjugating enzyme E2 S OS=Homo sapiens OX=9606 GN=UBE2S	UBE2S	23.845	18.578	18.5	4	5	4	1.443	0.858	0.595	3.8996e-05	Down
Q9UBR2	Cathepsin Z OS=Homo sapiens OX=9606 GN=CTSZ	CTSZ	33.868	60.98	17.2	5	5	5	1.537	0.911	0.593	0.0135814	Down
Q9UHR4	Brain-specific angiogenesis inhibitor 1-associated protein 2-like protein 1 OS=Homo sapiens OX=9606 GN=BAIAP2L1	BAIAP2L1	56.882	26.559	20	10	13	10	1.392	0.823	0.591	9.9731e-05	Down
Q8TCT9	Minor histocompatibility antigen H13 OS=Homo sapiens OX=9606 GN=HM13	HM13	41.488	38.242	17	6	11	6	1.162	0.686	0.59	0.038824	Down
Q9Y4F5	Centrosomal protein of 170 kDa protein B OS=Homo sapiens OX=9606 GN=CEP170B	CEP170B	171.69	18.068	4.8	8	8	7	1.34	0.79	0.59	1.3387e-06	Down
P35610	Sterol O-acyltransferase 1 OS=Homo sapiens OX=9606 GN=SOAT1	SOAT1	64.734	29.445	5.5	2	3	2	1.358	0.8	0.589	0.00185831	Down
Q96HE7	ERO1-like protein alpha OS=Homo sapiens OX=9606 GN=ERO1A	ERO1A	54.392	91.859	32.3	13	25	13	1.273	0.75	0.589	8.2448e-08	Down
Q8N806	Putative E3 ubiquitin-protein ligase UBR7 OS=Homo sapiens OX=9606 GN=UBR7	UBR7	47.998	19.4	12	5	6	5	1.426	0.838	0.588	0.00013768	Down
A4D1E9	GTP-binding protein 10 OS=Homo sapiens OX=9606 GN=GTPBP10	GTPBP10	42.932	17.413	13.7	4	4	4	1.391	0.818	0.588	0.00146489	Down
P52735	Guanine nucleotide exchange factor VAV2 OS=Homo sapiens OX=9606 GN=VAV2	VAV2	101.29	49.686	15.3	13	14	13	1.348	0.792	0.588	3.6776e-05	Down
P07203	Glutathione peroxidase 1 OS=Homo sapiens OX=9606 GN=GPX1	GPX1	22.088	19.18	31	5	8	5	1.284	0.754	0.587	6.1285e-05	Down
P11586	C-1-tetrahydrofolate synthase, cytoplasmic OS=Homo sapiens OX=9606 GN=MTHFD1	MTHFD1	101.56	156.1	27.6	27	53	27	1.289	0.755	0.586	1e-32	Down
Q05682	Caldesmon OS=Homo sapiens OX=9606 GN=CALD1	CALD1	93.23	97.816	19.2	13	17	13	1.734	1.016	0.586	2.095e-08	Down
Q12834	Cell division cycle protein 20 homolog OS=Homo sapiens OX=9606 GN=CDC20	CDC20	54.722	18.493	11.6	5	7	5	1.188	0.695	0.585	6.338e-05	Down
Q53GQ0	Very-long-chain 3-oxoacyl-CoA reductase OS=Homo sapiens OX=9606 GN=HSD17B12	HSD17B12	34.324	45.669	19.2	6	8	6	1.207	0.706	0.585	0.0023641	Down
Q9NUQ6	SPATS2-like protein OS=Homo sapiens OX=9606 GN=SPATS2L	SPATS2L	61.728	41.325	20.8	12	12	12	1.357	0.793	0.584	1.0907e-06	Down
P30044	Peroxiredoxin-5, mitochondrial OS=Homo sapiens OX=9606 GN=PRDX5	PRDX5	22.086	103.15	55.6	9	24	9	1.143	0.667	0.584	1.81555e-12	Down
P15924	Desmoplakin OS=Homo sapiens OX=9606 GN=DSP	DSP	331.77	323.31	42.3	120	184	120	0.957	0.558	0.583	1e-32	Down
Q9UGI8	Testin OS=Homo sapiens OX=9606 GN=TES	TES	47.996	125.29	49.9	22	44	22	1.161	0.677	0.583	1.11022e-16	Down
Q9P2T1	GMP reductase 2 OS=Homo sapiens OX=9606 GN=GMPR2	GMPR2	37.874	14.255	17.2	7	7	7	1.322	0.769	0.582	0.0020229	Down
Q13751	Laminin subunit beta-3 OS=Homo sapiens OX=9606 GN=LAMB3	LAMB3	129.57	121.92	22.8	21	28	21	1.318	0.765	0.58	2.41e-07	Down
P29373	Cellular retinoic acid-binding protein 2 OS=Homo sapiens OX=9606 GN=CRABP2	CRABP2	15.693	14.786	29.7	4	5	4	1.904	1.097	0.576	0.00025613	Down
Q8WUF5	RelA-associated inhibitor OS=Homo sapiens OX=9606 GN=PPP1R13L	PPP1R13L	89.09	49.203	19	12	14	12	1.307	0.752	0.575	4.3493e-05	Down
Q7KZI7	Serine/threonine-protein kinase MARK2 OS=Homo sapiens OX=9606 GN=MARK2	MARK2	87.91	22.694	8.8	6	6	4	1.243	0.711	0.572	0.0059426	Down
P04792	Heat shock protein beta-1 OS=Homo sapiens OX=9606 GN=HSPB1	HSPB1	22.782	98.409	53.2	14	48	14	1.669	0.944	0.566	8.18769e-11	Down
Q9BR76	Coronin-1B OS=Homo sapiens OX=9606 GN=CORO1B	CORO1B	54.234	23.872	16.6	8	11	8	1.291	0.731	0.566	1.9376e-09	Down
P39880	Homeobox protein cut-like 1 OS=Homo sapiens OX=9606 GN=CUX1	CUX1	164.19	21.014	5.1	7	7	7	1.253	0.709	0.566	0.00054151	Down
Q99442	Translocation protein SEC62 OS=Homo sapiens OX=9606 GN=SEC62	SEC62	45.861	11.65	12	5	7	5	1.542	0.872	0.565	1.72113e-05	Down
P23526	Adenosylhomocysteinase OS=Homo sapiens OX=9606 GN=AHCY	AHCY	47.716	99.671	45.8	20	52	20	1.177	0.665	0.565	1.62448e-12	Down
Q9UHQ4	B-cell receptor-associated protein 29 OS=Homo sapiens OX=9606 GN=BCAP29	BCAP29	28.32	6.6588	13.3	3	3	3	1.125	0.635	0.564	0.020016	Down
Q14315	Filamin-C OS=Homo sapiens OX=9606 GN=FLNC	FLNC	291.02	232.15	26.3	58	77	46	1.893	1.063	0.562	1.62781e-12	Down
P07942	Laminin subunit beta-1 OS=Homo sapiens OX=9606 GN=LAMB1	LAMB1	198.04	142.43	17.2	29	33	29	1.172	0.659	0.562	3.8085e-08	Down
Q16543	Hsp90 co-chaperone Cdc37 OS=Homo sapiens OX=9606 GN=CDC37	CDC37	44.468	116.87	40.5	14	32	14	1.368	0.768	0.561	1.80966e-14	Down
Q13740	CD166 antigen OS=Homo sapiens OX=9606 GN=ALCAM	ALCAM	65.102	38.288	19.9	11	14	11	1.503	0.843	0.561	2.5358e-06	Down
Q9UFC0	Leucine-rich repeat and WD repeat-containing protein 1 OS=Homo sapiens OX=9606 GN=LRWD1	LRWD1	70.86	33.06	13.1	7	7	7	1.121	0.627	0.559	0.0050559	Down
Q6DKJ4	Nucleoredoxin OS=Homo sapiens OX=9606 GN=NXN	NXN	48.392	53.312	15.6	5	6	5	1.324	0.739	0.558	8.8965e-07	Down
Q8NF37	Lysophosphatidylcholine acyltransferase 1 OS=Homo sapiens OX=9606 GN=LPCAT1	LPCAT1	59.151	76.429	21.7	10	18	10	1.297	0.722	0.557	1.2665e-09	Down
Q6IN85	Serine/threonine-protein phosphatase 4 regulatory subunit 3A OS=Homo sapiens OX=9606 GN=PPP4R3A	PPP4R3A	95.367	13.059	6.4	5	7	3	1.473	0.816	0.554	0.0067225	Down
Q96EK6	Glucosamine 6-phosphate N-acetyltransferase OS=Homo sapiens OX=9606 GN=GNPNAT1	GNPNAT1	20.749	39.811	32.6	4	13	4	1.371	0.757	0.552	4.8166e-06	Down
O75319	RNA/RNP complex-1-interacting phosphatase OS=Homo sapiens OX=9606 GN=DUSP11	DUSP11	43.71	25.268	8.5	3	3	3	1.222	0.675	0.552	0.0112241	Down
P27105	Erythrocyte band 7 integral membrane protein OS=Homo sapiens OX=9606 GN=STOM	STOM	31.73	85.777	46.2	11	25	11	1.083	0.598	0.552	1.87162e-05	Down
P00491	Purine nucleoside phosphorylase OS=Homo sapiens OX=9606 GN=PNP	PNP	32.118	189.64	51.2	12	41	12	1.377	0.754	0.548	1e-32	Down
Q32P41	tRNA (guanine(37)-N1)-methyltransferase OS=Homo sapiens OX=9606 GN=TRMT5	TRMT5	58.246	9.1424	7.3	4	7	4	1.442	0.789	0.547	0.00052076	Down
Q9BWT3	Poly(A) polymerase gamma OS=Homo sapiens OX=9606 GN=PAPOLG	PAPOLG	82.802	7.034	3.1	2	3	2	1.183	0.646	0.546	0.000120432	Down
P23368	NAD-dependent malic enzyme, mitochondrial OS=Homo sapiens OX=9606 GN=ME2	ME2	65.443	51.999	24	11	13	11	1.31	0.715	0.546	0.000104149	Down
Q13330	Metastasis-associated protein MTA1 OS=Homo sapiens OX=9606 GN=MTA1	MTA1	80.785	46.377	23.8	16	21	12	1.45	0.791	0.546	2.8326e-07	Down
P23921	Ribonucleoside-diphosphate reductase large subunit OS=Homo sapiens OX=9606 GN=RRM1	RRM1	90.069	101.13	31.7	24	48	24	1.489	0.813	0.546	1e-32	Down
O00151	PDZ and LIM domain protein 1 OS=Homo sapiens OX=9606 GN=PDLIM1	PDLIM1	36.071	114.5	57.4	17	29	17	1.352	0.737	0.545	1e-32	Down
Q96PY5	Formin-like protein 2 OS=Homo sapiens OX=9606 GN=FMNL2	FMNL2	123.32	24.858	7.2	8	10	8	1.114	0.601	0.539	0.0020839	Down
Q07021	Complement component 1 Q subcomponent-binding protein, mitochondrial OS=Homo sapiens OX=9606 GN=C1QBP	C1QBP	31.362	135.52	31.6	6	20	6	1.14	0.613	0.538	3.6433e-09	Down
P06737	Glycogen phosphorylase, liver form OS=Homo sapiens OX=9606 GN=PYGL	PYGL	97.147	165.67	44.5	35	64	31	1.346	0.723	0.537	1.62448e-12	Down
Q5T0W9	Protein FAM83B OS=Homo sapiens OX=9606 GN=FAM83B	FAM83B	114.8	8.0639	4.6	5	5	5	0.961	0.516	0.537	0.0169809	Down
P36406	E3 ubiquitin-protein ligase TRIM23 OS=Homo sapiens OX=9606 GN=TRIM23	TRIM23	64.066	3.528	1.7	1	3	1	1.067	0.572	0.536	0.024021	Down
Q16222	UDP-N-acetylhexosamine pyrophosphorylase OS=Homo sapiens OX=9606 GN=UAP1	UAP1	58.768	83.243	32.4	14	22	13	1.574	0.841	0.534	6.40488e-12	Down
P00533	Epidermal growth factor receptor OS=Homo sapiens OX=9606 GN=EGFR	EGFR	134.28	172.94	29.5	28	38	27	1.358	0.725	0.534	1e-32	Down
P12429	Annexin A3 OS=Homo sapiens OX=9606 GN=ANXA3	ANXA3	36.375	120.14	52	17	27	17	1.301	0.693	0.533	5.72475e-12	Down
Q9Y5J5	Pleckstrin homology-like domain family A member 3 OS=Homo sapiens OX=9606 GN=PHLDA3	PHLDA3	13.891	5.6235	15	2	2	2	1.474	0.78	0.529	0.0062805	Down
Q13362	Serine/threonine-protein phosphatase 2A 56 kDa regulatory subunit gamma isoform OS=Homo sapiens OX=9606 GN=PPP2R5C	PPP2R5C	61.06	53.716	16.8	9	12	6	1.431	0.755	0.528	0.00134166	Down
P50895	Basal cell adhesion molecule OS=Homo sapiens OX=9606 GN=BCAM	BCAM	67.404	44.091	14.6	7	10	7	1.471	0.776	0.528	6.9052e-07	Down
O75676	Ribosomal protein S6 kinase alpha-4 OS=Homo sapiens OX=9606 GN=RPS6KA4	RPS6KA4	85.605	27.498	11.8	9	9	9	1.306	0.689	0.528	0.00037572	Down
P47895	Aldehyde dehydrogenase family 1 member A3 OS=Homo sapiens OX=9606 GN=ALDH1A3	ALDH1A3	56.108	73.674	25.6	13	17	11	1.158	0.61	0.527	5.5657e-10	Down
Q8IUF8	Ribosomal oxygenase 2 OS=Homo sapiens OX=9606 GN=RIOX2	RIOX2	52.8	16.469	10.1	4	5	4	1.551	0.804	0.518	1.99394e-05	Down
Q96PZ0	Pseudouridylate synthase 7 homolog OS=Homo sapiens OX=9606 GN=PUS7	PUS7	75.035	110.1	27.4	16	21	16	1.194	0.616	0.516	4.4839e-09	Down
Q9NUQ9	Protein FAM49B OS=Homo sapiens OX=9606 GN=FAM49B	FAM49B	36.748	23.835	17	4	4	4	1.013	0.521	0.514	0.044155	Down
Q8IVF2	Protein AHNAK2 OS=Homo sapiens OX=9606 GN=AHNAK2	AHNAK2	616.62	196.61	23	47	59	46	1.382	0.71	0.514	1e-32	Down
Q9Y3D6	Mitochondrial fission 1 protein OS=Homo sapiens OX=9606 GN=FIS1	FIS1	16.937	8.5677	16.4	2	2	2	1.056	0.534	0.506	0.024459	Down
Q99986	Serine/threonine-protein kinase VRK1 OS=Homo sapiens OX=9606 GN=VRK1	VRK1	45.476	33.992	26.5	10	13	10	1.475	0.735	0.498	1.93709e-11	Down
P14406	Cytochrome c oxidase subunit 7A2, mitochondrial OS=Homo sapiens OX=9606 GN=COX7A2	COX7A2	9.3959	11.192	27.7	2	5	2	1.313	0.652	0.497	8.0396e-07	Down
Q99439	Calponin-2 OS=Homo sapiens OX=9606 GN=CNN2	CNN2	33.697	58.199	50.2	12	26	11	1.436	0.709	0.494	2.1679e-10	Down
Q8WXI4	Acyl-coenzyme A thioesterase 11 OS=Homo sapiens OX=9606 GN=ACOT11	ACOT11	68.491	18.262	10.4	7	8	7	0.791	0.385	0.487	0.012181	Down
P30837	Aldehyde dehydrogenase X, mitochondrial OS=Homo sapiens OX=9606 GN=ALDH1B1	ALDH1B1	57.206	69.66	32.5	13	18	11	1.476	0.7	0.474	4.1075e-10	Down
P11047	Laminin subunit gamma-1 OS=Homo sapiens OX=9606 GN=LAMC1	LAMC1	177.6	108.48	20.4	26	29	26	1.324	0.627	0.474	1.2395e-11	Down
Q14134	Tripartite motif-containing protein 29 OS=Homo sapiens OX=9606 GN=TRIM29	TRIM29	65.834	69.657	30.3	17	25	17	1.153	0.538	0.467	2.5921e-07	Down
Q9NR12	PDZ and LIM domain protein 7 OS=Homo sapiens OX=9606 GN=PDLIM7	PDLIM7	49.844	46.211	38.7	14	19	14	1.147	0.536	0.467	2.3792e-11	Down
P68366	Tubulin alpha-4A chain OS=Homo sapiens OX=9606 GN=TUBA4A	TUBA4A	49.924	323.31	53.6	21	127	4	1.446	0.675	0.467	2.1513e-06	Down
P84085	ADP-ribosylation factor 5 OS=Homo sapiens OX=9606 GN=ARF5	ARF5	20.529	76.453	52.8	8	31	5	1.04	0.476	0.458	1.64227e-05	Down
Q9Y3A6	Transmembrane emp24 domain-containing protein 5 OS=Homo sapiens OX=9606 GN=TMED5	TMED5	26.005	8.9533	9.6	2	4	2	1.578	0.713	0.452	0.0102974	Down
Q9GZR7	ATP-dependent RNA helicase DDX24 OS=Homo sapiens OX=9606 GN=DDX24	DDX24	96.331	86.548	21.8	16	21	16	1.556	0.695	0.447	1.7072e-07	Down
Q14011	Cold-inducible RNA-binding protein OS=Homo sapiens OX=9606 GN=CIRBP	CIRBP	18.648	17.417	19.2	3	4	3	1.834	0.815	0.444	0.021725	Down
P12814	Alpha-actinin-1 OS=Homo sapiens OX=9606 GN=ACTN1	ACTN1	103.06	323.31	56.6	47	129	30	1.495	0.66	0.441	1.62437e-12	Down
Q7KZF4	Staphylococcal nuclease domain-containing protein 1 OS=Homo sapiens OX=9606 GN=SND1	SND1	102	176.41	36	30	51	30	1.26	0.546	0.433	1.62437e-12	Down
Q9UPY3	Endoribonuclease Dicer OS=Homo sapiens OX=9606 GN=DICER1	DICER1	218.68	16.386	3.4	7	7	7	1.438	0.62	0.431	3.7075e-05	Down
O60218	Aldo-keto reductase family 1 member B10 OS=Homo sapiens OX=9606 GN=AKR1B10	AKR1B10	36.019	32.417	19.6	5	6	5	2.243	0.959	0.428	0.0032433	Down
Q53GA4	Pleckstrin homology-like domain family A member 2 OS=Homo sapiens OX=9606 GN=PHLDA2	PHLDA2	17.092	22.791	32.9	3	4	3	1.68	0.719	0.428	0.0161382	Down
O60443	Gasdermin-E OS=Homo sapiens OX=9606 GN=GSDME	GSDME	54.554	22.139	9.1	3	3	3	1.333	0.534	0.401	0.00050436	Down
P45877	Peptidyl-prolyl cis-trans isomerase C OS=Homo sapiens OX=9606 GN=PPIC	PPIC	22.763	7.0932	9.4	2	3	2	1.853	0.74	0.399	0.0118227	Down
Q16527	Cysteine and glycine-rich protein 2 OS=Homo sapiens OX=9606 GN=CSRP2	CSRP2	20.954	19.002	32.1	5	6	5	1.783	0.702	0.394	2.9293e-06	Down
P47712	Cytosolic phospholipase A2 OS=Homo sapiens OX=9606 GN=PLA2G4A	PLA2G4A	85.238	10.18	9.1	7	7	7	1.663	0.653	0.393	0.0036572	Down
Q9UMD9	Collagen alpha-1(XVII) chain OS=Homo sapiens OX=9606 GN=COL17A1	COL17A1	150.42	39.744	5.1	7	7	7	1.399	0.537	0.384	0.0074244	Down
P00918	Carbonic anhydrase 2 OS=Homo sapiens OX=9606 GN=CA2	CA2	29.246	15.831	19.2	5	10	5	2.152	0.823	0.382	5.2674e-07	Down
O94967	WD repeat-containing protein 47 OS=Homo sapiens OX=9606 GN=WDR47	WDR47	101.95	7.6598	2.4	2	3	2	1.664	0.63	0.379	0.0044362	Down
P36952	Serpin B5 OS=Homo sapiens OX=9606 GN=SERPINB5	SERPINB5	42.1	122.31	44.8	13	25	13	0.881	0.328	0.372	3.0568e-08	Down
Q16831	Uridine phosphorylase 1 OS=Homo sapiens OX=9606 GN=UPP1	UPP1	33.934	23.895	29.7	9	13	9	1.415	0.518	0.366	0.000198081	Down
Q969G5	Caveolae-associated protein 3 OS=Homo sapiens OX=9606 GN=CAVIN3	CAVIN3	27.701	10.988	15.7	4	7	4	1.376	0.502	0.365	1.59655e-05	Down
Q96SQ9	Cytochrome P450 2S1 OS=Homo sapiens OX=9606 GN=CYP2S1	CYP2S1	55.816	11.469	4.4	2	3	2	1.254	0.456	0.364	0.040655	Down
P31947	14-3-3 protein sigma OS=Homo sapiens OX=9606 GN=SFN	SFN	27.774	69.917	49.6	14	66	12	1.564	0.56	0.358	1e-32	Down
P23229	Integrin alpha-6 OS=Homo sapiens OX=9606 GN=ITGA6	ITGA6	126.6	198.25	23	24	34	24	1.505	0.523	0.348	5.0965e-10	Down
Q9NWQ9	Uncharacterized protein C14orf119 OS=Homo sapiens OX=9606 GN=C14orf119	C14orf119	16.009	2.1608	5.7	1	2	1	1.786	0.606	0.339	0.0010219	Down
P16422	Epithelial cell adhesion molecule OS=Homo sapiens OX=9606 GN=EPCAM	EPCAM	34.932	47.189	22.9	6	12	6	1.44	0.486	0.338	7.1605e-07	Down
Q02224	Centromere-associated protein E OS=Homo sapiens OX=9606 GN=CENPE	CENPE	316.41	5.2738	1	3	4	3	2.393	0.795	0.332	0.0033177	Down
P16144	Integrin beta-4 OS=Homo sapiens OX=9606 GN=ITGB4	ITGB4	202.16	275.97	29.7	43	67	43	1.386	0.452	0.326	1e-32	Down
Q03135	Caveolin-1 OS=Homo sapiens OX=9606 GN=CAV1	CAV1	20.471	16.94	33.7	7	17	7	1.741	0.551	0.316	1.45362e-12	Down
P13796	Plastin-2 OS=Homo sapiens OX=9606 GN=LCP1	LCP1	70.288	179.1	47.4	25	51	19	2.349	0.723	0.308	1e-32	Down
Q13753	Laminin subunit gamma-2 OS=Homo sapiens OX=9606 GN=LAMC2	LAMC2	130.97	66.691	15.4	16	22	16	1.649	0.481	0.292	1.69298e-05	Down
Q9HCY8	Protein S100-A14 OS=Homo sapiens OX=9606 GN=S100A14	S100A14	11.662	29.433	70.2	7	10	7	1.564	0.408	0.261	0.0021443	Down
Q9BW04	Specifically androgen-regulated gene protein OS=Homo sapiens OX=9606 GN=SARG	SARG	63.964	14.607	8.3	4	4	4	1.507	0.386	0.256	0.043835	Down
Q96CX2	BTB/POZ domain-containing protein KCTD12 OS=Homo sapiens OX=9606 GN=KCTD12	KCTD12	35.7	12.51	12.9	4	4	4	2.22	0.566	0.255	0.0146398	Down
Q9BRX8	Redox-regulatory protein FAM213A OS=Homo sapiens OX=9606 GN=FAM213A	FAM213A	25.764	28.592	35.4	8	17	8	1.335	0.322	0.241	3.0261e-06	Down
Q01995	Transgelin OS=Homo sapiens OX=9606 GN=TAGLN	TAGLN	22.611	26.28	24.4	5	5	5	2.04	0.476	0.233	0.0023244	Down
P52926	High mobility group protein HMGI-C OS=Homo sapiens OX=9606 GN=HMGA2	HMGA2	11.832	58.468	33	3	7	3	1.864	0.327	0.175	0.00080243	Down
P12277	Creatine kinase B-type OS=Homo sapiens OX=9606 GN=CKB	CKB	42.644	208.17	53.5	15	40	15	2.366	0.364	0.154	1e-32	Down
P29034	Protein S100-A2 OS=Homo sapiens OX=9606 GN=S100A2	S100A2	11.117	15.235	27.6	6	12	6	2.993	0.23	0.077	1.6896e-07	Down

## Sheet: Summary
	Header line description of worksheet "Quant"
	Project	Description
	Protein accession	Protein accession number of database used for search
	Protein description	Protein functional description
	Gene name	Indicates the name of the gene that code for the protein sequence
	MW [kDa]	Protein molecular weight ,unit [kDa]
	Score	A simple rule to be used to judge whether a result is significant or not
	Coverage [%]	Percent of identified peptdie sequence covering in protein sequence
	Peptides	Number of identified peptides
	PSMs	Number of spectrum which protein matched
	Unique peptides	Number of identified peptides that only come form this protein groups
	Differential protein expression in the worksheet "Quant"
	Compare group	Regulated type	Fold Change >1.2 (< 0.8333)	P value
	CNE1R/CNE1	up-regulated	658	< 0.05
		down-regulated	637	< 0.05
